# Supplementary material for: IntelliProfiler: a research workflow for analyzing multiple animals with a high-resolution home-cage RFID system
Source: Lab Anim (NY). 2026 Jan 16;55(2):48–63. doi: 10.1038/s41684-025-01668-4 (PMC12867760; doi:10.1038/s41684-025-01668-4)
Supplement: Supplementary file 3 — Multisheet Excel file containing detailed statistical results, including P values, F statistics and degrees of freedom for multiple behavioral parameters derived from selected panels of the main figures and supplementary figures, excluding panels that do not involve statistical analysis. [file 41684_2025_1668_MOESM3_ESM.xlsx]

## Sheet: Fig. 2a
Two-way ANOVA
Fig.	Day/Phase/Time	Sex	Test used	Effect	df	F value	% of total variation	p-value	p-value summary
2a	whole	Male	Two-way ANOVA	Group size	(2, 864)	305	23.23	<0.0001	***
2a	whole	Male	Two-way ANOVA	Time	(35, 864)	21.83	29.09	<0.0001	***
2a	whole	Male	Two-way ANOVA	Interaction	(70, 864)	3.959	10.55	<0.0001	***
Post hoc (Holm–Sidak)
Fig.	Day	Time	Sex	Comparison	Test used	t value	df	Adjusted p-value	p-value summary
2a	Day1	08:00:00	Male	Male (4) vs. Male (8)	Holm–Sidak	12.35	864	<0.0001	***
2a	Day1	08:00:00	Male	Male (4) vs. Male (15)	Holm–Sidak	9.141	864	<0.0001	***
2a	Day1	08:00:00	Male	Male (8) vs. Male (15)	Holm–Sidak	5.526	864	<0.0001	***
2a	Day1	10:00:00	Male	Male (4) vs. Male (8)	Holm–Sidak	5.677	864	<0.0001	***
2a	Day1	10:00:00	Male	Male (4) vs. Male (15)	Holm–Sidak	4.69	864	<0.0001	***
2a	Day1	10:00:00	Male	Male (8) vs. Male (15)	Holm–Sidak	1.912	864	0.1592	ns
2a	Day1	12:00:00	Male	Male (4) vs. Male (8)	Holm–Sidak	3.507	864	0.0014	**
2a	Day1	12:00:00	Male	Male (4) vs. Male (15)	Holm–Sidak	2.252	864	0.0719	ns
2a	Day1	12:00:00	Male	Male (8) vs. Male (15)	Holm–Sidak	2.01	864	0.1283	ns
2a	Day1	14:00:00	Male	Male (4) vs. Male (8)	Holm–Sidak	5.657	864	<0.0001	***
2a	Day1	14:00:00	Male	Male (4) vs. Male (15)	Holm–Sidak	6.131	864	<0.0001	***
2a	Day1	14:00:00	Male	Male (8) vs. Male (15)	Holm–Sidak	0.03181	864	>0.9999	ns
2a	Day1	16:00:00	Male	Male (4) vs. Male (8)	Holm–Sidak	3.391	864	0.0022	**
2a	Day1	16:00:00	Male	Male (4) vs. Male (15)	Holm–Sidak	2.895	864	0.0116	*
2a	Day1	16:00:00	Male	Male (8) vs. Male (15)	Holm–Sidak	1.022	864	0.6676	ns
2a	Day1	18:00:00	Male	Male (4) vs. Male (8)	Holm–Sidak	2.921	864	0.0107	*
2a	Day1	18:00:00	Male	Male (4) vs. Male (15)	Holm–Sidak	2.495	864	0.0378	*
2a	Day1	18:00:00	Male	Male (8) vs. Male (15)	Holm–Sidak	0.8781	864	0.7618	ns
2a	Day1	20:00:00	Male	Male (4) vs. Male (8)	Holm–Sidak	3.843	864	0.0004	***
2a	Day1	20:00:00	Male	Male (4) vs. Male (15)	Holm–Sidak	2.206	864	0.0806	ns
2a	Day1	20:00:00	Male	Male (8) vs. Male (15)	Holm–Sidak	2.54	864	0.0334	*
2a	Day1	22:00:00	Male	Male (4) vs. Male (8)	Holm–Sidak	3.268	864	0.0034	**
2a	Day1	22:00:00	Male	Male (4) vs. Male (15)	Holm–Sidak	0.3123	864	0.9853	ns
2a	Day1	22:00:00	Male	Male (8) vs. Male (15)	Holm–Sidak	4.17	864	0.0001	***
2a	Day1	1900-01-01	Male	Male (4) vs. Male (8)	Holm–Sidak	2.373	864	0.0526	ns
2a	Day1	1900-01-01	Male	Male (4) vs. Male (15)	Holm–Sidak	2.901	864	0.0114	*
2a	Day1	1900-01-01	Male	Male (8) vs. Male (15)	Holm–Sidak	0.4091	864	0.968	ns
2a	Day1	02:00:00	Male	Male (4) vs. Male (8)	Holm–Sidak	7.722	864	<0.0001	***
2a	Day1	02:00:00	Male	Male (4) vs. Male (15)	Holm–Sidak	6.797	864	<0.0001	***
2a	Day1	02:00:00	Male	Male (8) vs. Male (15)	Holm–Sidak	2.065	864	0.1131	ns
2a	Day1	04:00:00	Male	Male (4) vs. Male (8)	Holm–Sidak	3.179	864	0.0046	**
2a	Day1	04:00:00	Male	Male (4) vs. Male (15)	Holm–Sidak	3.917	864	0.0003	***
2a	Day1	04:00:00	Male	Male (8) vs. Male (15)	Holm–Sidak	0.5886	864	0.9126	ns
2a	Day1	06:00:00	Male	Male (4) vs. Male (8)	Holm–Sidak	3.131	864	0.0054	**
2a	Day1	06:00:00	Male	Male (4) vs. Male (15)	Holm–Sidak	3.34	864	0.0026	**
2a	Day1	06:00:00	Male	Male (8) vs. Male (15)	Holm–Sidak	0.0863	864	0.9997	ns
2a	Day2	08:00:00	Male	Male (4) vs. Male (8)	Holm–Sidak	4.139	864	0.0001	***
2a	Day2	08:00:00	Male	Male (4) vs. Male (15)	Holm–Sidak	4.405	864	<0.0001	***
2a	Day2	08:00:00	Male	Male (8) vs. Male (15)	Holm–Sidak	0.1266	864	0.999	ns
2a	Day2	10:00:00	Male	Male (4) vs. Male (8)	Holm–Sidak	3.347	864	0.0026	**
2a	Day2	10:00:00	Male	Male (4) vs. Male (15)	Holm–Sidak	2.482	864	0.0393	*
2a	Day2	10:00:00	Male	Male (8) vs. Male (15)	Holm–Sidak	1.492	864	0.355	ns
2a	Day2	12:00:00	Male	Male (4) vs. Male (8)	Holm–Sidak	4.312	864	<0.0001	***
2a	Day2	12:00:00	Male	Male (4) vs. Male (15)	Holm–Sidak	4.969	864	<0.0001	***
2a	Day2	12:00:00	Male	Male (8) vs. Male (15)	Holm–Sidak	0.3554	864	0.9786	ns
2a	Day2	14:00:00	Male	Male (4) vs. Male (8)	Holm–Sidak	3.639	864	0.0009	***
2a	Day2	14:00:00	Male	Male (4) vs. Male (15)	Holm–Sidak	3.618	864	0.0009	***
2a	Day2	14:00:00	Male	Male (8) vs. Male (15)	Holm–Sidak	0.4395	864	0.9608	ns
2a	Day2	16:00:00	Male	Male (4) vs. Male (8)	Holm–Sidak	4.548	864	<0.0001	***
2a	Day2	16:00:00	Male	Male (4) vs. Male (15)	Holm–Sidak	3.933	864	0.0003	***
2a	Day2	16:00:00	Male	Male (8) vs. Male (15)	Holm–Sidak	1.305	864	0.4727	ns
2a	Day2	18:00:00	Male	Male (4) vs. Male (8)	Holm–Sidak	2.151	864	0.0923	ns
2a	Day2	18:00:00	Male	Male (4) vs. Male (15)	Holm–Sidak	2.411	864	0.0476	*
2a	Day2	18:00:00	Male	Male (8) vs. Male (15)	Holm–Sidak	0.0899	864	0.9996	ns
2a	Day2	20:00:00	Male	Male (4) vs. Male (8)	Holm–Sidak	5.453	864	<0.0001	***
2a	Day2	20:00:00	Male	Male (4) vs. Male (15)	Holm–Sidak	7.012	864	<0.0001	***
2a	Day2	20:00:00	Male	Male (8) vs. Male (15)	Holm–Sidak	1.385	864	0.4207	ns
2a	Day2	22:00:00	Male	Male (4) vs. Male (8)	Holm–Sidak	0.8189	864	0.7978	ns
2a	Day2	22:00:00	Male	Male (4) vs. Male (15)	Holm–Sidak	0.1458	864	0.9984	ns
2a	Day2	22:00:00	Male	Male (8) vs. Male (15)	Holm–Sidak	1.333	864	0.4546	ns
2a	Day2	00:00:00	Male	Male (4) vs. Male (8)	Holm–Sidak	2.695	864	0.0214	*
2a	Day2	00:00:00	Male	Male (4) vs. Male (15)	Holm–Sidak	2.819	864	0.0147	*
2a	Day2	00:00:00	Male	Male (8) vs. Male (15)	Holm–Sidak	0.1463	864	0.9984	ns
2a	Day2	02:00:00	Male	Male (4) vs. Male (8)	Holm–Sidak	4.985	864	<0.0001	***
2a	Day2	02:00:00	Male	Male (4) vs. Male (15)	Holm–Sidak	4.445	864	<0.0001	***
2a	Day2	02:00:00	Male	Male (8) vs. Male (15)	Holm–Sidak	1.259	864	0.5037	ns
2a	Day2	04:00:00	Male	Male (4) vs. Male (8)	Holm–Sidak	5.773	864	<0.0001	***
2a	Day2	04:00:00	Male	Male (4) vs. Male (15)	Holm–Sidak	5.511	864	<0.0001	***
2a	Day2	04:00:00	Male	Male (8) vs. Male (15)	Holm–Sidak	0.9909	864	0.6884	ns
2a	Day2	06:00:00	Male	Male (4) vs. Male (8)	Holm–Sidak	2.617	864	0.0268	*
2a	Day2	06:00:00	Male	Male (4) vs. Male (15)	Holm–Sidak	2.541	864	0.0333	*
2a	Day2	06:00:00	Male	Male (8) vs. Male (15)	Holm–Sidak	0.395	864	0.9711	ns
2a	Day3	08:00:00	Male	Male (4) vs. Male (8)	Holm–Sidak	2.011	864	0.1279	ns
2a	Day3	08:00:00	Male	Male (4) vs. Male (15)	Holm–Sidak	3.139	864	0.0052	**
2a	Day3	08:00:00	Male	Male (8) vs. Male (15)	Holm–Sidak	1.221	864	0.5296	ns
2a	Day3	10:00:00	Male	Male (4) vs. Male (8)	Holm–Sidak	3.262	864	0.0034	**
2a	Day3	10:00:00	Male	Male (4) vs. Male (15)	Holm–Sidak	2.858	864	0.013	*
2a	Day3	10:00:00	Male	Male (8) vs. Male (15)	Holm–Sidak	0.8894	864	0.7547	ns
2a	Day3	12:00:00	Male	Male (4) vs. Male (8)	Holm–Sidak	1.905	864	0.1616	ns
2a	Day3	12:00:00	Male	Male (4) vs. Male (15)	Holm–Sidak	1.954	864	0.1455	ns
2a	Day3	12:00:00	Male	Male (8) vs. Male (15)	Holm–Sidak	0.154	864	0.9982	ns
2a	Day3	14:00:00	Male	Male (4) vs. Male (8)	Holm–Sidak	2.684	864	0.0221	*
2a	Day3	14:00:00	Male	Male (4) vs. Male (15)	Holm–Sidak	2.926	864	0.0105	*
2a	Day3	14:00:00	Male	Male (8) vs. Male (15)	Holm–Sidak	0.007037	864	>0.9999	ns
2a	Day3	16:00:00	Male	Male (4) vs. Male (8)	Holm–Sidak	2.333	864	0.0584	ns
2a	Day3	16:00:00	Male	Male (4) vs. Male (15)	Holm–Sidak	2.033	864	0.1216	ns
2a	Day3	16:00:00	Male	Male (8) vs. Male (15)	Holm–Sidak	0.65	864	0.8865	ns
2a	Day3	18:00:00	Male	Male (4) vs. Male (8)	Holm–Sidak	1.463	864	0.3725	ns
2a	Day3	18:00:00	Male	Male (4) vs. Male (15)	Holm–Sidak	2.612	864	0.0272	*
2a	Day3	18:00:00	Male	Male (8) vs. Male (15)	Holm–Sidak	1.311	864	0.469	ns
2a	Day3	20:00:00	Male	Male (4) vs. Male (8)	Holm–Sidak	4.876	864	<0.0001	***
2a	Day3	20:00:00	Male	Male (4) vs. Male (15)	Holm–Sidak	7.748	864	<0.0001	***
2a	Day3	20:00:00	Male	Male (8) vs. Male (15)	Holm–Sidak	3.139	864	0.0053	**
2a	Day3	22:00:00	Male	Male (4) vs. Male (8)	Holm–Sidak	0.5886	864	0.9126	ns
2a	Day3	22:00:00	Male	Male (4) vs. Male (15)	Holm–Sidak	1.727	864	0.2329	ns
2a	Day3	22:00:00	Male	Male (8) vs. Male (15)	Holm–Sidak	3.043	864	0.0072	**
2a	Day3	00:00:00	Male	Male (4) vs. Male (8)	Holm–Sidak	2.274	864	0.0681	ns
2a	Day3	00:00:00	Male	Male (4) vs. Male (15)	Holm–Sidak	4.723	864	<0.0001	***
2a	Day3	00:00:00	Male	Male (8) vs. Male (15)	Holm–Sidak	2.89	864	0.0118	*
2a	Day3	02:00:00	Male	Male (4) vs. Male (8)	Holm–Sidak	4.329	864	<0.0001	***
2a	Day3	02:00:00	Male	Male (4) vs. Male (15)	Holm–Sidak	5.217	864	<0.0001	***
2a	Day3	02:00:00	Male	Male (8) vs. Male (15)	Holm–Sidak	0.6504	864	0.8863	ns
2a	Day3	04:00:00	Male	Male (4) vs. Male (8)	Holm–Sidak	5.204	864	<0.0001	***
2a	Day3	04:00:00	Male	Male (4) vs. Male (15)	Holm–Sidak	5.999	864	<0.0001	***
2a	Day3	04:00:00	Male	Male (8) vs. Male (15)	Holm–Sidak	0.4322	864	0.9626	ns
2a	Day3	06:00:00	Male	Male (4) vs. Male (8)	Holm–Sidak	6.24	864	<0.0001	***
2a	Day3	06:00:00	Male	Male (4) vs. Male (15)	Holm–Sidak	7.007	864	<0.0001	***
2a	Day3	06:00:00	Male	Male (8) vs. Male (15)	Holm–Sidak	0.2781	864	0.9895	ns

## Sheet: Fig. 2b
Two-way ANOVA
Fig.	Day/Phase/Time	Sex	Test used	Effect	df	F value	% of total variation	p-value	p-value summary
2b	whole	Female	Two-way ANOVA	Group size	(2, 900)	12.98	2.059	<0.0001	***
2b	whole	Female	Two-way ANOVA	Time	(35, 900)	4.597	12.76	<0.0001	***
2b	whole	Female	Two-way ANOVA	Interaction	(70, 900)	1.977	10.98	<0.0001	***
Post hoc (Holm–Sidak)
Fig.	Day	Time	Sex	Comparison	Test used	t value	df	Adjusted p-value	p-value summary
2b	Day1	08:00:00	Female	Female (4) vs. Female (8)	Holm–Sidak	1.832	900	0.1888	ns
2b	Day1	08:00:00	Female	Female (4) vs. Female (15)	Holm–Sidak	2.872	900	0.0125	*
2b	Day1	08:00:00	Female	Female (8) vs. Female (15)	Holm–Sidak	1.117	900	0.6018	ns
2b	Day1	10:00:00	Female	Female (4) vs. Female (8)	Holm–Sidak	0.3724	900	0.9755	ns
2b	Day1	10:00:00	Female	Female (4) vs. Female (15)	Holm–Sidak	0.4804	900	0.9498	ns
2b	Day1	10:00:00	Female	Female (8) vs. Female (15)	Holm–Sidak	1.147	900	0.581	ns
2b	Day1	12:00:00	Female	Female (4) vs. Female (8)	Holm–Sidak	0.7665	900	0.8277	ns
2b	Day1	12:00:00	Female	Female (4) vs. Female (15)	Holm–Sidak	1.509	900	0.345	ns
2b	Day1	12:00:00	Female	Female (8) vs. Female (15)	Holm–Sidak	3.033	900	0.0075	**
2b	Day1	14:00:00	Female	Female (4) vs. Female (8)	Holm–Sidak	3.515	900	0.0014	**
2b	Day1	14:00:00	Female	Female (4) vs. Female (15)	Holm–Sidak	3.288	900	0.0031	**
2b	Day1	14:00:00	Female	Female (8) vs. Female (15)	Holm–Sidak	0.7264	900	0.8493	ns
2b	Day1	16:00:00	Female	Female (4) vs. Female (8)	Holm–Sidak	1.752	900	0.2218	ns
2b	Day1	16:00:00	Female	Female (4) vs. Female (15)	Holm–Sidak	0.6164	900	0.9013	ns
2b	Day1	16:00:00	Female	Female (8) vs. Female (15)	Holm–Sidak	3.273	900	0.0033	**
2b	Day1	18:00:00	Female	Female (4) vs. Female (8)	Holm–Sidak	2.853	900	0.0132	*
2b	Day1	18:00:00	Female	Female (4) vs. Female (15)	Holm–Sidak	1.849	900	0.1822	ns
2b	Day1	18:00:00	Female	Female (8) vs. Female (15)	Holm–Sidak	1.649	900	0.2699	ns
2b	Day1	20:00:00	Female	Female (4) vs. Female (8)	Holm–Sidak	2.338	900	0.0577	ns
2b	Day1	20:00:00	Female	Female (4) vs. Female (15)	Holm–Sidak	2.448	900	0.043	*
2b	Day1	20:00:00	Female	Female (8) vs. Female (15)	Holm–Sidak	0.1459	900	0.9984	ns
2b	Day1	22:00:00	Female	Female (4) vs. Female (8)	Holm–Sidak	0.6941	900	0.8656	ns
2b	Day1	22:00:00	Female	Female (4) vs. Female (15)	Holm–Sidak	0.01887	900	>0.9999	ns
2b	Day1	22:00:00	Female	Female (8) vs. Female (15)	Holm–Sidak	1.006	900	0.6782	ns
2b	Day1	1900-01-01	Female	Female (4) vs. Female (8)	Holm–Sidak	3.422	900	0.0019	**
2b	Day1	1900-01-01	Female	Female (4) vs. Female (15)	Holm–Sidak	0.4417	900	0.9603	ns
2b	Day1	1900-01-01	Female	Female (8) vs. Female (15)	Holm–Sidak	4.269	900	<0.0001	***
2b	Day1	02:00:00	Female	Female (4) vs. Female (8)	Holm–Sidak	1.401	900	0.4104	ns
2b	Day1	02:00:00	Female	Female (4) vs. Female (15)	Holm–Sidak	1.144	900	0.5828	ns
2b	Day1	02:00:00	Female	Female (8) vs. Female (15)	Holm–Sidak	0.5045	900	0.9425	ns
2b	Day1	04:00:00	Female	Female (4) vs. Female (8)	Holm–Sidak	1.525	900	0.3358	ns
2b	Day1	04:00:00	Female	Female (4) vs. Female (15)	Holm–Sidak	1.905	900	0.1618	ns
2b	Day1	04:00:00	Female	Female (8) vs. Female (15)	Holm–Sidak	0.3017	900	0.9867	ns
2b	Day1	06:00:00	Female	Female (4) vs. Female (8)	Holm–Sidak	0.7887	900	0.8153	ns
2b	Day1	06:00:00	Female	Female (4) vs. Female (15)	Holm–Sidak	0.7721	900	0.8246	ns
2b	Day1	06:00:00	Female	Female (8) vs. Female (15)	Holm–Sidak	2.112	900	0.1012	ns
2b	Day2	08:00:00	Female	Female (4) vs. Female (8)	Holm–Sidak	0.3706	900	0.9759	ns
2b	Day2	08:00:00	Female	Female (4) vs. Female (15)	Holm–Sidak	1.696	900	0.247	ns
2b	Day2	08:00:00	Female	Female (8) vs. Female (15)	Holm–Sidak	1.665	900	0.2617	ns
2b	Day2	10:00:00	Female	Female (4) vs. Female (8)	Holm–Sidak	0.2846	900	0.9888	ns
2b	Day2	10:00:00	Female	Female (4) vs. Female (15)	Holm–Sidak	0.9488	900	0.7163	ns
2b	Day2	10:00:00	Female	Female (8) vs. Female (15)	Holm–Sidak	0.8225	900	0.7957	ns
2b	Day2	12:00:00	Female	Female (4) vs. Female (8)	Holm–Sidak	0.5372	900	0.9317	ns
2b	Day2	12:00:00	Female	Female (4) vs. Female (15)	Holm–Sidak	0.4828	900	0.9491	ns
2b	Day2	12:00:00	Female	Female (8) vs. Female (15)	Holm–Sidak	0.1364	900	0.9987	ns
2b	Day2	14:00:00	Female	Female (4) vs. Female (8)	Holm–Sidak	0.6501	900	0.8865	ns
2b	Day2	14:00:00	Female	Female (4) vs. Female (15)	Holm–Sidak	0.3875	900	0.9726	ns
2b	Day2	14:00:00	Female	Female (8) vs. Female (15)	Holm–Sidak	0.4191	900	0.9657	ns
2b	Day2	16:00:00	Female	Female (4) vs. Female (8)	Holm–Sidak	0.0208	900	>0.9999	ns
2b	Day2	16:00:00	Female	Female (4) vs. Female (15)	Holm–Sidak	1.176	900	0.561	ns
2b	Day2	16:00:00	Female	Female (8) vs. Female (15)	Holm–Sidak	1.488	900	0.3572	ns
2b	Day2	18:00:00	Female	Female (4) vs. Female (8)	Holm–Sidak	0.1845	900	0.9969	ns
2b	Day2	18:00:00	Female	Female (4) vs. Female (15)	Holm–Sidak	0.2878	900	0.9884	ns
2b	Day2	18:00:00	Female	Female (8) vs. Female (15)	Holm–Sidak	0.1107	900	0.9993	ns
2b	Day2	20:00:00	Female	Female (4) vs. Female (8)	Holm–Sidak	0.9674	900	0.7041	ns
2b	Day2	20:00:00	Female	Female (4) vs. Female (15)	Holm–Sidak	0.9101	900	0.7415	ns
2b	Day2	20:00:00	Female	Female (8) vs. Female (15)	Holm–Sidak	0.1931	900	0.9964	ns
2b	Day2	22:00:00	Female	Female (4) vs. Female (8)	Holm–Sidak	1.311	900	0.4691	ns
2b	Day2	22:00:00	Female	Female (4) vs. Female (15)	Holm–Sidak	1.068	900	0.6359	ns
2b	Day2	22:00:00	Female	Female (8) vs. Female (15)	Holm–Sidak	0.4752	900	0.9513	ns
2b	Day2	00:00:00	Female	Female (4) vs. Female (8)	Holm–Sidak	1.773	900	0.2124	ns
2b	Day2	00:00:00	Female	Female (4) vs. Female (15)	Holm–Sidak	0.9319	900	0.7275	ns
2b	Day2	00:00:00	Female	Female (8) vs. Female (15)	Holm–Sidak	1.305	900	0.4729	ns
2b	Day2	02:00:00	Female	Female (4) vs. Female (8)	Holm–Sidak	1.745	900	0.2248	ns
2b	Day2	02:00:00	Female	Female (4) vs. Female (15)	Holm–Sidak	2.521	900	0.0352	*
2b	Day2	02:00:00	Female	Female (8) vs. Female (15)	Holm–Sidak	0.7867	900	0.8165	ns
2b	Day2	04:00:00	Female	Female (4) vs. Female (8)	Holm–Sidak	0.416	900	0.9665	ns
2b	Day2	04:00:00	Female	Female (4) vs. Female (15)	Holm–Sidak	0.6676	900	0.8784	ns
2b	Day2	04:00:00	Female	Female (8) vs. Female (15)	Holm–Sidak	1.45	900	0.3801	ns
2b	Day2	06:00:00	Female	Female (4) vs. Female (8)	Holm–Sidak	0.2296	900	0.994	ns
2b	Day2	06:00:00	Female	Female (4) vs. Female (15)	Holm–Sidak	0.4691	900	0.953	ns
2b	Day2	06:00:00	Female	Female (8) vs. Female (15)	Holm–Sidak	0.9302	900	0.7285	ns
2b	Day3	08:00:00	Female	Female (4) vs. Female (8)	Holm–Sidak	0.006602	900	>0.9999	ns
2b	Day3	08:00:00	Female	Female (4) vs. Female (15)	Holm–Sidak	0.4205	900	0.9654	ns
2b	Day3	08:00:00	Female	Female (8) vs. Female (15)	Holm–Sidak	0.5522	900	0.9264	ns
2b	Day3	10:00:00	Female	Female (4) vs. Female (8)	Holm–Sidak	0.8273	900	0.7928	ns
2b	Day3	10:00:00	Female	Female (4) vs. Female (15)	Holm–Sidak	0.3321	900	0.9824	ns
2b	Day3	10:00:00	Female	Female (8) vs. Female (15)	Holm–Sidak	0.7412	900	0.8414	ns
2b	Day3	12:00:00	Female	Female (4) vs. Female (8)	Holm–Sidak	1.275	900	0.4928	ns
2b	Day3	12:00:00	Female	Female (4) vs. Female (15)	Holm–Sidak	2.032	900	0.122	ns
2b	Day3	12:00:00	Female	Female (8) vs. Female (15)	Holm–Sidak	0.8197	900	0.7973	ns
2b	Day3	14:00:00	Female	Female (4) vs. Female (8)	Holm–Sidak	0.4446	900	0.9596	ns
2b	Day3	14:00:00	Female	Female (4) vs. Female (15)	Holm–Sidak	0.7192	900	0.853	ns
2b	Day3	14:00:00	Female	Female (8) vs. Female (15)	Holm–Sidak	1.557	900	0.318	ns
2b	Day3	16:00:00	Female	Female (4) vs. Female (8)	Holm–Sidak	0.262	900	0.9912	ns
2b	Day3	16:00:00	Female	Female (4) vs. Female (15)	Holm–Sidak	0.1171	900	0.9992	ns
2b	Day3	16:00:00	Female	Female (8) vs. Female (15)	Holm–Sidak	0.2194	900	0.9948	ns
2b	Day3	18:00:00	Female	Female (4) vs. Female (8)	Holm–Sidak	0.7683	900	0.8267	ns
2b	Day3	18:00:00	Female	Female (4) vs. Female (15)	Holm–Sidak	0.352	900	0.9792	ns
2b	Day3	18:00:00	Female	Female (8) vs. Female (15)	Holm–Sidak	1.541	900	0.327	ns
2b	Day3	20:00:00	Female	Female (4) vs. Female (8)	Holm–Sidak	0.7977	900	0.8101	ns
2b	Day3	20:00:00	Female	Female (4) vs. Female (15)	Holm–Sidak	0.04698	900	>0.9999	ns
2b	Day3	20:00:00	Female	Female (8) vs. Female (15)	Holm–Sidak	1.189	900	0.552	ns
2b	Day3	22:00:00	Female	Female (4) vs. Female (8)	Holm–Sidak	0.6306	900	0.8951	ns
2b	Day3	22:00:00	Female	Female (4) vs. Female (15)	Holm–Sidak	0.5016	900	0.9434	ns
2b	Day3	22:00:00	Female	Female (8) vs. Female (15)	Holm–Sidak	1.539	900	0.3279	ns
2b	Day3	00:00:00	Female	Female (4) vs. Female (8)	Holm–Sidak	1.049	900	0.6487	ns
2b	Day3	00:00:00	Female	Female (4) vs. Female (15)	Holm–Sidak	0.5482	900	0.9278	ns
2b	Day3	00:00:00	Female	Female (8) vs. Female (15)	Holm–Sidak	2.191	900	0.0836	ns
2b	Day3	02:00:00	Female	Female (4) vs. Female (8)	Holm–Sidak	0.1815	900	0.997	ns
2b	Day3	02:00:00	Female	Female (4) vs. Female (15)	Holm–Sidak	0.9064	900	0.7439	ns
2b	Day3	02:00:00	Female	Female (8) vs. Female (15)	Holm–Sidak	1.427	900	0.3944	ns
2b	Day3	04:00:00	Female	Female (4) vs. Female (8)	Holm–Sidak	0.03199	900	>0.9999	ns
2b	Day3	04:00:00	Female	Female (4) vs. Female (15)	Holm–Sidak	2.067	900	0.1125	ns
2b	Day3	04:00:00	Female	Female (8) vs. Female (15)	Holm–Sidak	2.624	900	0.0263	*
2b	Day3	06:00:00	Female	Female (4) vs. Female (8)	Holm–Sidak	4.246	900	<0.0001	***
2b	Day3	06:00:00	Female	Female (4) vs. Female (15)	Holm–Sidak	2.947	900	0.0098	**
2b	Day3	06:00:00	Female	Female (8) vs. Female (15)	Holm–Sidak	2.2	900	0.0818	ns

## Sheet: Fig. 2c
Two-way ANOVA
Fig.	Day/Phase/Time	Sex	Test used	Effect	df	F value	% of total variation	p-value	p-value summary
2c	whole	Male	Two-way ANOVA	Group size	(2, 144)	126.9	51.96	<0.0001	***
2c	whole	Male	Two-way ANOVA	Time	(5, 144)	10.63	10.88	<0.0001	***
2c	whole	Male	Two-way ANOVA	Interaction	(10, 144)	3.213	6.579	0.0009	***
Post hoc (Holm–Sidak)
Fig.	Day	Phase	Sex	Comparison	Test used	t value	df	Adjusted p-value	p-value summary
2c	Day1	Light	Male	Male (4) vs. Male (8)	Holm–Sidak	8.821	144	<0.0001	***
2c	Day1	Light	Male	Male (4) vs. Male (15)	Holm–Sidak	7.268	144	<0.0001	***
2c	Day1	Light	Male	Male (8) vs. Male (15)	Holm–Sidak	2.996	144	0.0096	**
2c	Day1	Dark	Male	Male (4) vs. Male (8)	Holm–Sidak	6.192	144	<0.0001	***
2c	Day1	Dark	Male	Male (4) vs. Male (15)	Holm–Sidak	5.127	144	<0.0001	***
2c	Day1	Dark	Male	Male (8) vs. Male (15)	Holm–Sidak	2.07	144	0.1158	ns
2c	Day2	Light	Male	Male (4) vs. Male (8)	Holm–Sidak	5.828	144	<0.0001	***
2c	Day2	Light	Male	Male (4) vs. Male (15)	Holm–Sidak	5.744	144	<0.0001	***
2c	Day2	Light	Male	Male (8) vs. Male (15)	Holm–Sidak	0.7684	144	0.8277	ns
2c	Day2	Dark	Male	Male (4) vs. Male (8)	Holm–Sidak	5.451	144	<0.0001	***
2c	Day2	Dark	Male	Male (4) vs. Male (15)	Holm–Sidak	5.917	144	<0.0001	***
2c	Day2	Dark	Male	Male (8) vs. Male (15)	Holm–Sidak	0.01936	144	>0.9999	ns
2c	Day3	Light	Male	Male (4) vs. Male (8)	Holm–Sidak	3.596	144	0.0013	**
2c	Day3	Light	Male	Male (4) vs. Male (15)	Holm–Sidak	4.087	144	0.0002	***
2c	Day3	Light	Male	Male (8) vs. Male (15)	Holm–Sidak	0.2227	144	0.9946	ns
2c	Day3	Dark	Male	Male (4) vs. Male (8)	Holm–Sidak	5.88	144	<0.0001	***
2c	Day3	Dark	Male	Male (4) vs. Male (15)	Holm–Sidak	8.536	144	<0.0001	***
2c	Day3	Dark	Male	Male (8) vs. Male (15)	Holm–Sidak	2.747	144	0.0202	*

## Sheet: Fig. 2d
Two-way ANOVA
Fig.	Day/Phase/Time	Sex	Test used	Effect	df	F value	% of total variation	p-value	p-value summary
2d	whole	Female	Two-way ANOVA	Group size	(2, 150)	4.68	4.723	0.0107	*
2d	whole	Female	Two-way ANOVA	Time	(5, 150)	4.462	11.26	0.0008	***
2d	whole	Female	Two-way ANOVA	Interaction	(10, 150)	0.9126	4.605	0.5233	ns
Post hoc (Holm–Sidak)
Fig.	Day	Phase	Sex	Comparison	Test used	t value	df	Adjusted p-value	p-value summary
2d	Day1	Light	Female	Female (4) vs. Female (8)	Holm–Sidak	1.821	150	0.1972	ns
2d	Day1	Light	Female	Female (4) vs. Female (15)	Holm–Sidak	0.08371	150	0.9997	ns
2d	Day1	Light	Female	Female (8) vs. Female (15)	Holm–Sidak	2.683	150	0.0241	*
2d	Day1	Dark	Female	Female (4) vs. Female (8)	Holm–Sidak	2.493	150	0.0407	*
2d	Day1	Dark	Female	Female (4) vs. Female (15)	Holm–Sidak	1.262	150	0.5048	ns
2d	Day1	Dark	Female	Female (8) vs. Female (15)	Holm–Sidak	1.897	150	0.1689	ns
2d	Day2	Light	Female	Female (4) vs. Female (8)	Holm–Sidak	0.08892	150	0.9996	ns
2d	Day2	Light	Female	Female (4) vs. Female (15)	Holm–Sidak	0.05787	150	>0.9999	ns
2d	Day2	Light	Female	Female (8) vs. Female (15)	Holm–Sidak	0.2005	150	0.996	ns
2d	Day2	Dark	Female	Female (4) vs. Female (8)	Holm–Sidak	0.9367	150	0.7259	ns
2d	Day2	Dark	Female	Female (4) vs. Female (15)	Holm–Sidak	0.5291	150	0.9348	ns
2d	Day2	Dark	Female	Female (8) vs. Female (15)	Holm–Sidak	0.6416	150	0.8909	ns
2d	Day3	Light	Female	Female (4) vs. Female (8)	Holm–Sidak	0.1555	150	0.9981	ns
2d	Day3	Light	Female	Female (4) vs. Female (15)	Holm–Sidak	0.7105	150	0.8582	ns
2d	Day3	Light	Female	Female (8) vs. Female (15)	Holm–Sidak	0.6973	150	0.8648	ns
2d	Day3	Dark	Female	Female (4) vs. Female (8)	Holm–Sidak	1.287	150	0.4882	ns
2d	Day3	Dark	Female	Female (4) vs. Female (15)	Holm–Sidak	0.4151	150	0.9668	ns
2d	Day3	Dark	Female	Female (8) vs. Female (15)	Holm–Sidak	1.284	150	0.4901	ns

## Sheet: Fig. 2e
Two-way ANOVA
Fig.	Day/Phase/Time	Sex	Test used	Effect	df	F value	% of total variation	p-value	p-value summary
2e	whole	Male/Female	Two-way ANOVA	Sex	(1, 216)	142.7	23.23	<0.0001	***
2e	whole	Male/Female	Two-way ANOVA	Time	(35, 216)	4.181	23.83	<0.0001	***
2e	whole	Male/Female	Two-way ANOVA	Interaction	(35, 216)	3.116	17.76	<0.0001	***
Post hoc (Holm–Sidak)
Fig.	Day	Time	Sex	Comparison	Test used	t value	df	Adjusted p-value	p-value summary
2e	Day1	08:00:00	Male/Female	Male (4) vs. Female (4)	Holm–Sidak	9.976	216	<0.0001	***
2e	Day1	10:00:00	Male/Female	Male (4) vs. Female (4)	Holm–Sidak	2.577	216	0.3194	ns
2e	Day1	12:00:00	Male/Female	Male (4) vs. Female (4)	Holm–Sidak	0.9563	216	>0.9999	ns
2e	Day1	14:00:00	Male/Female	Male (4) vs. Female (4)	Holm–Sidak	1.668	216	0.9743	ns
2e	Day1	16:00:00	Male/Female	Male (4) vs. Female (4)	Holm–Sidak	1.588	216	0.987	ns
2e	Day1	18:00:00	Male/Female	Male (4) vs. Female (4)	Holm–Sidak	0.07517	216	>0.9999	ns
2e	Day1	20:00:00	Male/Female	Male (4) vs. Female (4)	Holm–Sidak	1.689	216	0.9698	ns
2e	Day1	22:00:00	Male/Female	Male (4) vs. Female (4)	Holm–Sidak	2.034	216	0.7955	ns
2e	Day1	1900-01-01	Male/Female	Male (4) vs. Female (4)	Holm–Sidak	0.06631	216	>0.9999	ns
2e	Day1	1900-01-01 02:00:00	Male/Female	Male (4) vs. Female (4)	Holm–Sidak	3.602	216	0.014	*
2e	Day1	1900-01-01 04:00:00	Male/Female	Male (4) vs. Female (4)	Holm–Sidak	1.035	216	>0.9999	ns
2e	Day1	1900-01-01 06:00:00	Male/Female	Male (4) vs. Female (4)	Holm–Sidak	1.441	216	0.9972	ns
2e	Day2	08:00:00	Male/Female	Male (4) vs. Female (4)	Holm–Sidak	2.162	216	0.6868	ns
2e	Day2	10:00:00	Male/Female	Male (4) vs. Female (4)	Holm–Sidak	1.813	216	0.9301	ns
2e	Day2	12:00:00	Male/Female	Male (4) vs. Female (4)	Holm–Sidak	2.803	216	0.181	ns
2e	Day2	14:00:00	Male/Female	Male (4) vs. Female (4)	Holm–Sidak	1.973	216	0.8406	ns
2e	Day2	16:00:00	Male/Female	Male (4) vs. Female (4)	Holm–Sidak	2.202	216	0.6501	ns
2e	Day2	18:00:00	Male/Female	Male (4) vs. Female (4)	Holm–Sidak	1.064	216	>0.9999	ns
2e	Day2	20:00:00	Male/Female	Male (4) vs. Female (4)	Holm–Sidak	4.094	216	0.0022	**
2e	Day2	22:00:00	Male/Female	Male (4) vs. Female (4)	Holm–Sidak	1.052	216	>0.9999	ns
2e	Day2	1900-01-01	Male/Female	Male (4) vs. Female (4)	Holm–Sidak	0.2006	216	>0.9999	ns
2e	Day2	1900-01-01 02:00:00	Male/Female	Male (4) vs. Female (4)	Holm–Sidak	1.902	216	0.8859	ns
2e	Day2	1900-01-01 04:00:00	Male/Female	Male (4) vs. Female (4)	Holm–Sidak	3.298	216	0.0402	*
2e	Day2	1900-01-01 06:00:00	Male/Female	Male (4) vs. Female (4)	Holm–Sidak	1.094	216	>0.9999	ns
2e	Day3	08:00:00	Male/Female	Male (4) vs. Female (4)	Holm–Sidak	1.915	216	0.8781	ns
2e	Day3	10:00:00	Male/Female	Male (4) vs. Female (4)	Holm–Sidak	1.489	216	0.9952	ns
2e	Day3	12:00:00	Male/Female	Male (4) vs. Female (4)	Holm–Sidak	0.1887	216	>0.9999	ns
2e	Day3	14:00:00	Male/Female	Male (4) vs. Female (4)	Holm–Sidak	1.273	216	0.9997	ns
2e	Day3	16:00:00	Male/Female	Male (4) vs. Female (4)	Holm–Sidak	1.044	216	>0.9999	ns
2e	Day3	18:00:00	Male/Female	Male (4) vs. Female (4)	Holm–Sidak	0.9953	216	>0.9999	ns
2e	Day3	20:00:00	Male/Female	Male (4) vs. Female (4)	Holm–Sidak	4.599	216	0.0003	***
2e	Day3	22:00:00	Male/Female	Male (4) vs. Female (4)	Holm–Sidak	0.4142	216	>0.9999	ns
2e	Day3	1900-01-01	Male/Female	Male (4) vs. Female (4)	Holm–Sidak	1.793	216	0.9382	ns
2e	Day3	1900-01-01 02:00:00	Male/Female	Male (4) vs. Female (4)	Holm–Sidak	2.399	216	0.4665	ns
2e	Day3	1900-01-01 04:00:00	Male/Female	Male (4) vs. Female (4)	Holm–Sidak	3.847	216	0.0056	**
2e	Day3	1900-01-01 06:00:00	Male/Female	Male (4) vs. Female (4)	Holm–Sidak	1.491	216	0.9951	ns

## Sheet: Fig. 2f
Two-way ANOVA
Fig.	Day/Phase/Time	Sex	Test used	Effect	df	F value	% of total variation	p-value	p-value summary
2f	whole	Male/Female	Two-way ANOVA	Sex	(1, 504)	0.01783	0.001914	0.8938	ns
2f	whole	Male/Female	Two-way ANOVA	Time	(35, 504)	10.04	37.72	<0.0001	***
2f	whole	Male/Female	Two-way ANOVA	Interaction	(35, 504)	2.173	8.167	0.0002	***
Post hoc (Holm–Sidak)
Fig.	Day	Time	Sex	Comparison	Test used	t value	df	Adjusted p-value	p-value summary
2f	Day1	08:00:00	Male/Female	Male (8) vs. Female (8)	Holm–Sidak	1.924	504	0.869	ns
2f	Day1	10:00:00	Male/Female	Male (8) vs. Female (8)	Holm–Sidak	2.097	504	0.7379	ns
2f	Day1	12:00:00	Male/Female	Male (8) vs. Female (8)	Holm–Sidak	2.026	504	0.7964	ns
2f	Day1	14:00:00	Male/Female	Male (8) vs. Female (8)	Holm–Sidak	0.1973	504	>0.9999	ns
2f	Day1	16:00:00	Male/Female	Male (8) vs. Female (8)	Holm–Sidak	0.9918	504	>0.9999	ns
2f	Day1	18:00:00	Male/Female	Male (8) vs. Female (8)	Holm–Sidak	0.6304	504	>0.9999	ns
2f	Day1	20:00:00	Male/Female	Male (8) vs. Female (8)	Holm–Sidak	1.356	504	0.999	ns
2f	Day1	22:00:00	Male/Female	Male (8) vs. Female (8)	Holm–Sidak	0.7432	504	>0.9999	ns
2f	Day1	1900-01-01	Male/Female	Male (8) vs. Female (8)	Holm–Sidak	1.321	504	0.9994	ns
2f	Day1	1900-01-01 02:00:00	Male/Female	Male (8) vs. Female (8)	Holm–Sidak	1.381	504	0.9987	ns
2f	Day1	1900-01-01 04:00:00	Male/Female	Male (8) vs. Female (8)	Holm–Sidak	0.2886	504	>0.9999	ns
2f	Day1	1900-01-01 06:00:00	Male/Female	Male (8) vs. Female (8)	Holm–Sidak	0.2976	504	>0.9999	ns
2f	Day2	08:00:00	Male/Female	Male (8) vs. Female (8)	Holm–Sidak	0.7321	504	>0.9999	ns
2f	Day2	10:00:00	Male/Female	Male (8) vs. Female (8)	Holm–Sidak	1.256	504	0.9998	ns
2f	Day2	12:00:00	Male/Female	Male (8) vs. Female (8)	Holm–Sidak	0.7682	504	>0.9999	ns
2f	Day2	14:00:00	Male/Female	Male (8) vs. Female (8)	Holm–Sidak	0.02303	504	>0.9999	ns
2f	Day2	16:00:00	Male/Female	Male (8) vs. Female (8)	Holm–Sidak	1.804	504	0.9316	ns
2f	Day2	18:00:00	Male/Female	Male (8) vs. Female (8)	Holm–Sidak	0.5304	504	>0.9999	ns
2f	Day2	20:00:00	Male/Female	Male (8) vs. Female (8)	Holm–Sidak	2.602	504	0.292	ns
2f	Day2	22:00:00	Male/Female	Male (8) vs. Female (8)	Holm–Sidak	1.863	504	0.9041	ns
2f	Day2	1900-01-01	Male/Female	Male (8) vs. Female (8)	Holm–Sidak	1.151	504	>0.9999	ns
2f	Day2	1900-01-01 02:00:00	Male/Female	Male (8) vs. Female (8)	Holm–Sidak	0.7054	504	>0.9999	ns
2f	Day2	1900-01-01 04:00:00	Male/Female	Male (8) vs. Female (8)	Holm–Sidak	0.5032	504	>0.9999	ns
2f	Day2	1900-01-01 06:00:00	Male/Female	Male (8) vs. Female (8)	Holm–Sidak	1.105	504	>0.9999	ns
2f	Day3	08:00:00	Male/Female	Male (8) vs. Female (8)	Holm–Sidak	1.414	504	0.9979	ns
2f	Day3	10:00:00	Male/Female	Male (8) vs. Female (8)	Holm–Sidak	0.3323	504	>0.9999	ns
2f	Day3	12:00:00	Male/Female	Male (8) vs. Female (8)	Holm–Sidak	0.6745	504	>0.9999	ns
2f	Day3	14:00:00	Male/Female	Male (8) vs. Female (8)	Holm–Sidak	1.728	504	0.9585	ns
2f	Day3	16:00:00	Male/Female	Male (8) vs. Female (8)	Holm–Sidak	1.476	504	0.9957	ns
2f	Day3	18:00:00	Male/Female	Male (8) vs. Female (8)	Holm–Sidak	0.9732	504	>0.9999	ns
2f	Day3	20:00:00	Male/Female	Male (8) vs. Female (8)	Holm–Sidak	4.416	504	0.0004	***
2f	Day3	22:00:00	Male/Female	Male (8) vs. Female (8)	Holm–Sidak	0.978	504	>0.9999	ns
2f	Day3	1900-01-01	Male/Female	Male (8) vs. Female (8)	Holm–Sidak	2.183	504	0.6594	ns
2f	Day3	1900-01-01 02:00:00	Male/Female	Male (8) vs. Female (8)	Holm–Sidak	1.238	504	0.9998	ns
2f	Day3	1900-01-01 04:00:00	Male/Female	Male (8) vs. Female (8)	Holm–Sidak	1.013	504	>0.9999	ns
2f	Day3	1900-01-01 06:00:00	Male/Female	Male (8) vs. Female (8)	Holm–Sidak	0.08206	504	>0.9999	ns

## Sheet: Fig. 2g
Two-way ANOVA
Fig.	Day/Phase/Time	Sex	Test used	Effect	df	F value	% of total variation	p-value	p-value summary
2g	whole	Male/Female	Two-way ANOVA	Sex	(1, 1044)	6.833	0.368	0.0091	**
2g	whole	Male/Female	Two-way ANOVA	Time	(35, 1044)	17.48	32.96	<0.0001	***
2g	whole	Male/Female	Two-way ANOVA	Interaction	(35, 1044)	6.017	11.34	<0.0001	***
Post hoc (Holm–Sidak)
Fig.	Day	Time	Sex	Comparison	Test used	t value	df	Adjusted p-value	p-value summary
2g	Day1	08:00:00	Male/Female	Male (15) vs. Female (16)	Holm–Sidak	8.187	1044	<0.0001	***
2g	Day1	10:00:00	Male/Female	Male (15) vs. Female (16)	Holm–Sidak	1.384	1044	0.9986	ns
2g	Day1	12:00:00	Male/Female	Male (15) vs. Female (16)	Holm–Sidak	3.404	1044	0.0246	*
2g	Day1	14:00:00	Male/Female	Male (15) vs. Female (16)	Holm–Sidak	0.581	1044	>0.9999	ns
2g	Day1	16:00:00	Male/Female	Male (15) vs. Female (16)	Holm–Sidak	1.35	1044	0.9991	ns
2g	Day1	18:00:00	Male/Female	Male (15) vs. Female (16)	Holm–Sidak	1.564	1044	0.9892	ns
2g	Day1	20:00:00	Male/Female	Male (15) vs. Female (16)	Holm–Sidak	4.764	1044	<0.0001	***
2g	Day1	22:00:00	Male/Female	Male (15) vs. Female (16)	Holm–Sidak	5.134	1044	<0.0001	***
2g	Day1	1900-01-01	Male/Female	Male (15) vs. Female (16)	Holm–Sidak	3.997	1044	0.0025	**
2g	Day1	1900-01-01 02:00:00	Male/Female	Male (15) vs. Female (16)	Holm–Sidak	0.434	1044	>0.9999	ns
2g	Day1	1900-01-01 04:00:00	Male/Female	Male (15) vs. Female (16)	Holm–Sidak	0.7564	1044	>0.9999	ns
2g	Day1	1900-01-01 06:00:00	Male/Female	Male (15) vs. Female (16)	Holm–Sidak	2.744	1044	0.2	ns
2g	Day2	08:00:00	Male/Female	Male (15) vs. Female (16)	Holm–Sidak	1.256	1044	0.9998	ns
2g	Day2	10:00:00	Male/Female	Male (15) vs. Female (16)	Holm–Sidak	0.5377	1044	>0.9999	ns
2g	Day2	12:00:00	Male/Female	Male (15) vs. Female (16)	Holm–Sidak	1.224	1044	0.9999	ns
2g	Day2	14:00:00	Male/Female	Male (15) vs. Female (16)	Holm–Sidak	0.04888	1044	>0.9999	ns
2g	Day2	16:00:00	Male/Female	Male (15) vs. Female (16)	Holm–Sidak	2.228	1044	0.6144	ns
2g	Day2	18:00:00	Male/Female	Male (15) vs. Female (16)	Holm–Sidak	0.6232	1044	>0.9999	ns
2g	Day2	20:00:00	Male/Female	Male (15) vs. Female (16)	Holm–Sidak	1.092	1044	>0.9999	ns
2g	Day2	22:00:00	Male/Female	Male (15) vs. Female (16)	Holm–Sidak	1.064	1044	>0.9999	ns
2g	Day2	1900-01-01	Male/Female	Male (15) vs. Female (16)	Holm–Sidak	2.735	1044	0.2047	ns
2g	Day2	1900-01-01 02:00:00	Male/Female	Male (15) vs. Female (16)	Holm–Sidak	1.724	1044	0.9593	ns
2g	Day2	1900-01-01 04:00:00	Male/Female	Male (15) vs. Female (16)	Holm–Sidak	1.029	1044	>0.9999	ns
2g	Day2	1900-01-01 06:00:00	Male/Female	Male (15) vs. Female (16)	Holm–Sidak	1.914	1044	0.8741	ns
2g	Day3	08:00:00	Male/Female	Male (15) vs. Female (16)	Holm–Sidak	0.5453	1044	>0.9999	ns
2g	Day3	10:00:00	Male/Female	Male (15) vs. Female (16)	Holm–Sidak	0.1176	1044	>0.9999	ns
2g	Day3	12:00:00	Male/Female	Male (15) vs. Female (16)	Holm–Sidak	0.3601	1044	>0.9999	ns
2g	Day3	14:00:00	Male/Female	Male (15) vs. Female (16)	Holm–Sidak	0.2424	1044	>0.9999	ns
2g	Day3	16:00:00	Male/Female	Male (15) vs. Female (16)	Holm–Sidak	0.6668	1044	>0.9999	ns
2g	Day3	18:00:00	Male/Female	Male (15) vs. Female (16)	Holm–Sidak	1.053	1044	>0.9999	ns
2g	Day3	20:00:00	Male/Female	Male (15) vs. Female (16)	Holm–Sidak	0.1909	1044	>0.9999	ns
2g	Day3	22:00:00	Male/Female	Male (15) vs. Female (16)	Holm–Sidak	0.967	1044	>0.9999	ns
2g	Day3	1900-01-01	Male/Female	Male (15) vs. Female (16)	Holm–Sidak	3.734	1044	0.0071	**
2g	Day3	1900-01-01 02:00:00	Male/Female	Male (15) vs. Female (16)	Holm–Sidak	0.6464	1044	>0.9999	ns
2g	Day3	1900-01-01 04:00:00	Male/Female	Male (15) vs. Female (16)	Holm–Sidak	2.449	1044	0.4084	ns
2g	Day3	1900-01-01 06:00:00	Male/Female	Male (15) vs. Female (16)	Holm–Sidak	3.063	1044	0.0777	ns

## Sheet: Fig. 2h
Two-way ANOVA
Fig.	Day/Phase/Time	Sex	Test used	Effect	df	F value	% of total variation	p-value	p-value summary
2h	whole	Male/Female	Two-way ANOVA	Sex	(1, 36)	69.83	53.21	<0.0001	***
2h	whole	Male/Female	Two-way ANOVA	Time	(5, 36)	4.118	15.69	0.0046	**
2h	whole	Male/Female	Two-way ANOVA	Interaction	(5, 36)	0.9641	3.673	0.4526	ns
Post hoc (Holm–Sidak)
Fig.	Day	Phase	Sex	Comparison	Test used	t value	df	Adjusted p-value	p-value summary
2h	Day1	Light	Male/Female	Male (4) vs. Female (4)	Holm–Sidak	4.767	36	0.0002	***
2h	Day1	Dark	Male/Female	Male (4) vs. Female (4)	Holm–Sidak	2.819	36	0.0458	*
2h	Day2	Light	Male/Female	Male (4) vs. Female (4)	Holm–Sidak	3.432	36	0.0091	**
2h	Day2	Dark	Male/Female	Male (4) vs. Female (4)	Holm–Sidak	3.325	36	0.0122	*
2h	Day3	Light	Male/Female	Male (4) vs. Female (4)	Holm–Sidak	1.972	36	0.2937	ns
2h	Day3	Dark	Male/Female	Male (4) vs. Female (4)	Holm–Sidak	4.154	36	0.0012	**

## Sheet: Fig. 2i
Two-way ANOVA
Fig.	Day/Phase/Time	Sex	Test used	Effect	df	F value	% of total variation	p-value	p-value summary
2i	whole	Male/Female	Two-way ANOVA	Sex	(1, 84)	0.01015	0.00838	0.92	ns
2i	whole	Male/Female	Two-way ANOVA	Time	(5, 84)	5.552	22.91	0.0002	***
2i	whole	Male/Female	Two-way ANOVA	Interaction	(5, 84)	1.878	7.749	0.1068	ns
Post hoc (Holm–Sidak)
Fig.	Day	Phase	Sex	Comparison	Test used	t value	df	Adjusted p-value	p-value summary
2i	Day1	Light	Male/Female	Male (8) vs. Female (8)	Holm–Sidak	0.5054	84	0.9967	ns
2i	Day1	Dark	Male/Female	Male (8) vs. Female (8)	Holm–Sidak	0.4476	84	0.9983	ns
2i	Day2	Light	Male/Female	Male (8) vs. Female (8)	Holm–Sidak	1.576	84	0.5321	ns
2i	Day2	Dark	Male/Female	Male (8) vs. Female (8)	Holm–Sidak	0.3082	84	0.9998	ns
2i	Day3	Light	Male/Female	Male (8) vs. Female (8)	Holm–Sidak	1.162	84	0.8202	ns
2i	Day3	Dark	Male/Female	Male (8) vs. Female (8)	Holm–Sidak	2.24	84	0.1553	ns

## Sheet: Fig. 2j
Two-way ANOVA
Fig.	Day/Phase/Time	Sex	Test used	Effect	df	F value	% of total variation	p-value	p-value summary
2j	whole	Male/Female	Two-way ANOVA	Sex	(1, 174)	2.208	0.9176	0.1391	ns
2j	whole	Male/Female	Two-way ANOVA	Time	(5, 174)	11.84	24.59	<0.0001	***
2j	whole	Male/Female	Two-way ANOVA	Interaction	(5, 174)	1.169	2.428	0.3266	ns
Post hoc (Holm–Sidak)
Fig.	Day	Phase	Sex	Comparison	Test used	t value	df	Adjusted p-value	p-value summary
2j	Day1	Light	Male/Female	Male (15) vs. Female (16)	Holm–Sidak	0.02229	174	>0.9999	ns
2j	Day1	Dark	Male/Female	Male (15) vs. Female (16)	Holm–Sidak	0.6579	174	0.9864	ns
2j	Day2	Light	Male/Female	Male (15) vs. Female (16)	Holm–Sidak	0.7677	174	0.9704	ns
2j	Day2	Dark	Male/Female	Male (15) vs. Female (16)	Holm–Sidak	0.4174	174	0.9989	ns
2j	Day3	Light	Male/Female	Male (15) vs. Female (16)	Holm–Sidak	0.5257	174	0.9959	ns
2j	Day3	Dark	Male/Female	Male (15) vs. Female (16)	Holm–Sidak	2.565	174	0.0652	ns

[truncated: 49 more sheets: Fig. 3, Fig. 4b, Fig. 4c, Fig. 4d, Fig. 4e, Fig. 4f, Fig. 4g, Fig. 4h, Fig. 4i, Fig. 4j, Fig. 4k, Fig. 5a, Fig. 5b, Fig. 5c, Fig. 5d, Fig. 5e, Fig. 5f, Fig. 5g, Fig. 5h, Fig. 5i …]
