# Supplementary material for: IntelliProfiler: a research workflow for analyzing multiple animals with a high-resolution home-cage RFID system
Source: Lab Anim (NY). 2026 Jan 16;55(2):48–63. doi: 10.1038/s41684-025-01668-4 (PMC12867760; doi:10.1038/s41684-025-01668-4)
Supplement: Supplementary file 4 — Multisheet Excel file containing raw data used to generate the graphs shown in all panels of the supplementary figures, including heatmaps and other nonstatistically processed visualizations. [file 41684_2025_1668_MOESM4_ESM.xlsx]

## Sheet: Suppl.Fig3a_Young_Male (4)
Clock Time (hr)	Mouse1	Mouse2	Mouse3	Mouse4
8	7172.95	7500.57	6018.26	5501.08
10	1254.31	2154.26	4355.46	2540.57
12	1695.3	2111	330	1822.36
14	666.554	1596.72	4138.34	4556.11
16	842.398	856.067	1334.14	3660.93
18	1255.65	1317.55	1679.94	837.333
20	1205.15	4009.24	2820.97	3986.16
22	1733.79	1816.42	3924.19	2874.74
24	766.819	2893.15	1287.4	1321.67
26	3320.05	2160.21	3964.72	4556.88
28	987.303	2236.82	3436.37	1887.15
30	749.447	1680.96	2315.1	1918.54
32	1154.66	4338.2	2091.5	2073.7
34	663.267	1163.44	1989.72	2321.7
36	917.074	3456.23	1467.27	2843.21
38	234.142	2332.6	2058.77	3292.28
40	596.441	1909.59	2978.38	2035.71
42	329.279	1325.87	2492.18	903.279
44	2585.34	4021.05	2869.58	4120.49
46	1156.61	1578.1	1902.9	1719.37
48	1116.21	1857.89	1562.98	1464.55
50	2974.55	1920.31	3192.08	3538.68
52	322.036	3429.7	3683.91	2528.07
54	708.751	1114.16	2941.6	1034.3
56	876.44	2019.18	2391.54	1143.39
58	895.867	1938.52	2101.45	1574.96
60	217.859	2565.13	1137.07	1307.78
62	94.1422	2087.84	2458.1	1451.54
64	570.92	1500.1	1354.55	2072.91
66	678.206	874.2	1794.25	1833.8
68	3497.37	3788.86	3749.1	3220.55
70	1288.87	1914.75	2098.58	1124.14
72	989.768	2041.46	2392.81	2663.86
74	2936.01	2755.34	1942.7	2198.12
76	1031.63	3233.74	2951.2	2934.75
78	1048.47	3656	4191.23	2318.49

## Sheet: Suppl.Fig3a_Young_Male (8)
Clock Time (hr)	Mouse1	Mouse2	Mouse3	Mouse4	Mouse5	Mouse6	Mouse7	Mouse8
8	2194.89	2563.09	1084.1	1857.56	2320.27	2763.77	1250.24	1474.58
10	577.889	457.767	775.163	770.65	474.049	119.492	398.264	85
12	52.0156	417.478	95.8276	250.978	175.083	415.775	40	0
14	160.036	42.0711	202.818	184.927	417.844	3850	22.0711	145.322
16	125.897	414.493	382.854	246.823	522.38	1193.34	228.873	148.284
18	185.054	268.635	351.443	114.853	381.87	25	106.138	27.3607
20	1826.13	2132.52	1567.01	1348.03	1915.95	1454.91	1436.88	886.472
22	1510.17	2211.19	1279.16	705.119	1671.5	1914.63	791.202	857.646
24	816.206	1202.69	304.205	355.307	668.45	1237.48	492.725	374.284
26	1126.78	798.011	424.512	169.287	897.938	594.132	592.855	342.566
28	1545.24	1169.96	434.865	716.535	1447.36	460.671	1247.07	582.854
30	25	214.637	857.153	160.023	1047.16	1119.44	138.805	417.106
32	1526.81	585.547	1664.13	751.506	733.732	379.851	772.169	544.629
34	183.528	634.983	99.6372	30	442.572	10	579.219	302.071
36	1152.6	315.056	676.474	703.82	451.903	550.721	405.99	236.521
38	654.123	1175	612.566	287.76	1404.24	278.586	321.068	236.928
40	125	103.659	203.794	62.1699	460.26	135.722	366.602	5
42	502.769	680.221	359.497	526.755	649.539	388.125	285.238	286.903
44	1223.88	2486.38	612.503	1611.62	884.076	1769.99	1149.63	1171.93
46	1340.46	3133.25	862.318	701.04	3079.58	2666.32	1868.45	1507.68
48	143.25	338.462	834.194	396.25	734.994	231.623	506.905	771.173
50	399.111	2207.89	1151.24	572.873	1293.99	1354.49	730.369	658.257
52	385.771	287.403	497.638	642.034	520.211	223.614	129.096	5
54	428.072	639.187	310.085	138.852	76.0293	1375.95	482.944	332.569
56	752.852	740.718	2014.71	906.881	1143.67	591.247	428.222	277.004
58	837.348	50	565	270.13	697.462	479.849	362.071	20
60	921.182	854.142	371.817	117.122	467.307	1236.69	430.041	368.196
62	1081.75	507.691	548.297	625.07	384.637	294.571	372.006	355.137
64	355.922	189.036	583.324	782.306	759.52	974.694	251.61	133.549
66	597.634	717.849	235.947	1666.17	526.471	1496.76	457.981	294.468
68	1891.89	2911.73	1602.32	1328.55	1999.36	1408.14	1506.25	1304.31
70	2898.47	2331.13	1090.26	948.529	2898.73	2219.34	1145.49	1078.13
72	2360.5	760.151	573.901	1673.93	869.662	1640.67	674.64	833.092
74	690.319	1262.87	561.278	884.37	731.975	1220	1124.95	262.683
76	117.426	775.647	637.349	239.161	823.322	1171.99	412.11	588.118
78	281.569	496.637	620.812	464.465	554.408	413.284	426.845	538.282

## Sheet: Suppl.Fig3a_Aged_Male (4)
Clock Time (hr)	Mouse1	Mouse2	Mouse3	Mouse4
8	7388.9	8592.05	12829.8	7346.44
10	5616.8	5256.3	7318.8	5593.2
12	2012.2	2582.1	2203.5	1867
14	1411.1	833.4	1088.4	632.9
16	1003.4	1687.7	1577.5	465.8
18	62.1	619.5	689	255.6
20	1571.6	2121	4158.7	1077.3
22	1623.3	1508.6	3521.9	2423.8
24	559	1581.7	3135.2	799.3
26	2559.6	1955.2	3054.5	1335.9
28	1236.7	1165	4250.7	3145.2
30	2420.5	3118.2	5545.6	2698.6
32	3981.6	4343.4	6920.2	2594.2
34	1227.7	3849.9	4353	2501
36	1412.4	4198.6	4264.6	511.9
38	2291.5	4954.6	3159.3	1154.4
40	671.5	2482.6	1903.1	882.2
42	482.1	729.4	2737.1	632.2
44	2826.8	3654.8	2343	554.1
46	3212.3	2809.7	1572.6	1805.5
48	657.7	4257.1	1129.3	2064.4
50	1245.5	3204.7	1775.7	1485.8
52	1096.8	3243	837	683.3
54	1155.9	2909.4	2463.8	2519.8
56	2177.1	3867	4355.8	2318.3
58	3164.8	2329.3	2163.6	1197
60	785.6	1747.4	801.5	515.7
62	822.9	1590.1	1362.6	243.3
64	1002.5	1780.8	2650	1416.5
66	936.5	2898.5	2514.3	699
68	1107.8	2082.7	1504.5	1718.9
70	503	1350.8	1041.7	1388.3
72	1840.2	2660.1	1503.5	1048.3
74	1286.2	683.3	1024.1	673.7
76	859.9	5369.8	2795.7	1132.7
78	2663.2	4152.8	3135.7	1655.8

## Sheet: Suppl.Fig3a_Aged_Male (8)
Clock Time (hr)	Mouse1	Mouse2	Mouse3	Mouse4	Mouse5	Mouse6	Mouse7	Mouse8
8	7243.41	3418.95	3558.56	4052.03	4736.87	2044.67	3723.9	3785.06
10	5126.55	2031.13	3595.5	4149.24	2817.93	1443.99	2206.62	2454.21
12	404.61	475.42	809.65	3281.76	349.33	1543.28	3177.84	435.42
14	6311.22	1193.01	1231.38	3948.8	3019	1142.14	2447.2	1728.77
16	4236.7	1093.24	1741.2	2718.64	2396.79	871.85	1118.92	3009.17
18	100.61	327.56	1232.43	746.94	2478.64	1437.02	393.58	452.57
20	2648.5	1696.9	632.95	2750.09	2855.69	963.46	2423.57	3673.46
22	1732.13	2949.56	1390.1	1894.52	1030.08	2709.67	1932.42	1948.98
24	2569.62	2019.71	1215.74	1613.75	2614.92	1303.18	2112.73	1334.62
26	1155.81	906.6	194.82	1963.57	803	465.08	950.08	1346.89
28	2277.56	1354.87	761.78	2207.29	2743.18	748.54	2597.73	2381.69
30	2248.8	1916.94	817.98	1627.94	1491.75	250	743.6	2389.03
32	2106.36	1819.76	422.22	3591.84	3886.73	1220.89	1558.8	1826.87
34	989.57	471.33	268.79	595.85	2743.42	1206.54	1056.01	1890.85
36	576.5	366.18	634.66	1021.28	975.36	119.14	381.89	476.21
38	2216.71	1308.38	767.55	3809.8	2376.95	590.88	1042.42	2177.35
40	1021.54	1032.7	114.14	1544.42	1175.64	401.14	453.25	928
42	1803.75	554.44	922.25	2611.38	1467.08	1223.57	798.41	552.96
44	1254.69	1473.6	449.67	2138.14	3866.57	3054.99	2228.48	2528.23
46	2695.43	1346.48	3577.92	1920.06	3207.56	4274.54	2450.88	2029.76
48	2549.8	1328	1499.2	1385.24	2824.93	3451.29	2217.81	1059.96
50	1723.55	907.18	4302.22	1507.32	844.47	921.51	733.65	2770.49
52	2905.18	1048.01	3414.2	3929.54	2874.07	2694.08	2566.8	2266.24
54	3790.05	746.7	1742.12	1855.86	2537.68	298.78	2142.07	1902.52
56	2706.16	865.07	2207.88	2824.34	3708.42	1833	2562	3106.34
58	2857.08	611.06	1496.62	2064.08	1583.51	430.69	1291.28	1226.87
60	2785.98	709.57	2323.31	1708.92	3565.98	748.76	457.81	2885.13
62	1281.31	187.07	1257.42	3410.71	2068.25	295	1189.51	1101.07
64	2837.77	872.2	2313.63	2241.49	3141.96	1285.03	1935.15	921.61
66	1432.68	1303.61	591.95	1046.25	1064.95	862.18	737.3	2446.78
68	3485.52	1651.96	2665.97	2850.22	3307	1413.85	2058.97	2987.34
70	2731.73	795.94	2288.95	2469.79	2467.4	1690.7	889.52	1443.1
72	5809.89	1010.49	2355.64	2975.96	781.08	1311.77	1271.55	5204.69
74	1596.21	479.67	822.93	385.75	2184.28	1144.68	1299.94	899.16
76	3562.93	720.84	1264.84	1122.23	2283.93	2163.93	1381.27	1756.69
78	2532.41	903.86	2329.06	2969.33	5290.7	1812.37	2017.08	2365.15

## Sheet: Suppl.Fig3b_Aged_Male (4)
Clock Time (hr)	Mouse1	Mouse2	Mouse3	Mouse4
8	7388.9	8592.05	12829.8	7346.44
10	5616.8	5256.3	7318.8	5593.2
12	2012.2	2582.1	2203.5	1867
14	1411.1	833.4	1088.4	632.9
16	1003.4	1687.7	1577.5	465.8
18	62.1	619.5	689	255.6
20	1571.6	2121	4158.7	1077.3
22	1623.3	1508.6	3521.9	2423.8
24	559	1581.7	3135.2	799.3
26	2559.6	1955.2	3054.5	1335.9
28	1236.7	1165	4250.7	3145.2
30	2420.5	3118.2	5545.6	2698.6
32	3981.6	4343.4	6920.2	2594.2
34	1227.7	3849.9	4353	2501
36	1412.4	4198.6	4264.6	511.9
38	2291.5	4954.6	3159.3	1154.4
40	671.5	2482.6	1903.1	882.2
42	482.1	729.4	2737.1	632.2
44	2826.8	3654.8	2343	554.1
46	3212.3	2809.7	1572.6	1805.5
48	657.7	4257.1	1129.3	2064.4
50	1245.5	3204.7	1775.7	1485.8
52	1096.8	3243	837	683.3
54	1155.9	2909.4	2463.8	2519.8
56	2177.1	3867	4355.8	2318.3
58	3164.8	2329.3	2163.6	1197
60	785.6	1747.4	801.5	515.7
62	822.9	1590.1	1362.6	243.3
64	1002.5	1780.8	2650	1416.5
66	936.5	2898.5	2514.3	699
68	1107.8	2082.7	1504.5	1718.9
70	503	1350.8	1041.7	1388.3
72	1840.2	2660.1	1503.5	1048.3
74	1286.2	683.3	1024.1	673.7
76	859.9	5369.8	2795.7	1132.7
78	2663.2	4152.8	3135.7	1655.8

## Sheet: Suppl.Fig3b_Aged_Male (8)
Clock Time (hr)	Mouse1	Mouse2	Mouse3	Mouse4	Mouse5	Mouse6	Mouse7	Mouse8
8	7243.41	3418.95	3558.56	4052.03	4736.87	2044.67	3723.9	3785.06
10	5126.55	2031.13	3595.5	4149.24	2817.93	1443.99	2206.62	2454.21
12	404.61	475.42	809.65	3281.76	349.33	1543.28	3177.84	435.42
14	6311.22	1193.01	1231.38	3948.8	3019	1142.14	2447.2	1728.77
16	4236.7	1093.24	1741.2	2718.64	2396.79	871.85	1118.92	3009.17
18	100.61	327.56	1232.43	746.94	2478.64	1437.02	393.58	452.57
20	2648.5	1696.9	632.95	2750.09	2855.69	963.46	2423.57	3673.46
22	1732.13	2949.56	1390.1	1894.52	1030.08	2709.67	1932.42	1948.98
24	2569.62	2019.71	1215.74	1613.75	2614.92	1303.18	2112.73	1334.62
26	1155.81	906.6	194.82	1963.57	803	465.08	950.08	1346.89
28	2277.56	1354.87	761.78	2207.29	2743.18	748.54	2597.73	2381.69
30	2248.8	1916.94	817.98	1627.94	1491.75	250	743.6	2389.03
32	2106.36	1819.76	422.22	3591.84	3886.73	1220.89	1558.8	1826.87
34	989.57	471.33	268.79	595.85	2743.42	1206.54	1056.01	1890.85
36	576.5	366.18	634.66	1021.28	975.36	119.14	381.89	476.21
38	2216.71	1308.38	767.55	3809.8	2376.95	590.88	1042.42	2177.35
40	1021.54	1032.7	114.14	1544.42	1175.64	401.14	453.25	928
42	1803.75	554.44	922.25	2611.38	1467.08	1223.57	798.41	552.96
44	1254.69	1473.6	449.67	2138.14	3866.57	3054.99	2228.48	2528.23
46	2695.43	1346.48	3577.92	1920.06	3207.56	4274.54	2450.88	2029.76
48	2549.8	1328	1499.2	1385.24	2824.93	3451.29	2217.81	1059.96
50	1723.55	907.18	4302.22	1507.32	844.47	921.51	733.65	2770.49
52	2905.18	1048.01	3414.2	3929.54	2874.07	2694.08	2566.8	2266.24
54	3790.05	746.7	1742.12	1855.86	2537.68	298.78	2142.07	1902.52
56	2706.16	865.07	2207.88	2824.34	3708.42	1833	2562	3106.34
58	2857.08	611.06	1496.62	2064.08	1583.51	430.69	1291.28	1226.87
60	2785.98	709.57	2323.31	1708.92	3565.98	748.76	457.81	2885.13
62	1281.31	187.07	1257.42	3410.71	2068.25	295	1189.51	1101.07
64	2837.77	872.2	2313.63	2241.49	3141.96	1285.03	1935.15	921.61
66	1432.68	1303.61	591.95	1046.25	1064.95	862.18	737.3	2446.78
68	3485.52	1651.96	2665.97	2850.22	3307	1413.85	2058.97	2987.34
70	2731.73	795.94	2288.95	2469.79	2467.4	1690.7	889.52	1443.1
72	5809.89	1010.49	2355.64	2975.96	781.08	1311.77	1271.55	5204.69
74	1596.21	479.67	822.93	385.75	2184.28	1144.68	1299.94	899.16
76	3562.93	720.84	1264.84	1122.23	2283.93	2163.93	1381.27	1756.69
78	2532.41	903.86	2329.06	2969.33	5290.7	1812.37	2017.08	2365.15

## Sheet: Suppl.Fig3c_Young_Male (4)
Clock Time (hr)	Mouse1	Mouse2	Mouse3	Mouse4
8	7172.95	7500.57	6018.26	5501.08
10	1254.31	2154.26	4355.46	2540.57
12	1695.3	2111	330	1822.36
14	666.554	1596.72	4138.34	4556.11
16	842.398	856.067	1334.14	3660.93
18	1255.65	1317.55	1679.94	837.333
20	1205.15	4009.24	2820.97	3986.16
22	1733.79	1816.42	3924.19	2874.74
24	766.819	2893.15	1287.4	1321.67
26	3320.05	2160.21	3964.72	4556.88
28	987.303	2236.82	3436.37	1887.15
30	749.447	1680.96	2315.1	1918.54
32	1154.66	4338.2	2091.5	2073.7
34	663.267	1163.44	1989.72	2321.7
36	917.074	3456.23	1467.27	2843.21
38	234.142	2332.6	2058.77	3292.28
40	596.441	1909.59	2978.38	2035.71
42	329.279	1325.87	2492.18	903.279
44	2585.34	4021.05	2869.58	4120.49
46	1156.61	1578.1	1902.9	1719.37
48	1116.21	1857.89	1562.98	1464.55
50	2974.55	1920.31	3192.08	3538.68
52	322.036	3429.7	3683.91	2528.07
54	708.751	1114.16	2941.6	1034.3
56	876.44	2019.18	2391.54	1143.39
58	895.867	1938.52	2101.45	1574.96
60	217.859	2565.13	1137.07	1307.78
62	94.1422	2087.84	2458.1	1451.54
64	570.92	1500.1	1354.55	2072.91
66	678.206	874.2	1794.25	1833.8
68	3497.37	3788.86	3749.1	3220.55
70	1288.87	1914.75	2098.58	1124.14
72	989.768	2041.46	2392.81	2663.86
74	2936.01	2755.34	1942.7	2198.12
76	1031.63	3233.74	2951.2	2934.75
78	1048.47	3656	4191.23	2318.49

## Sheet: Suppl.Fig3c_Aged_Male (4)
Clock Time (hr)	Mouse1	Mouse2	Mouse3	Mouse4
8	7388.9	8592.05	12829.8	7346.44
10	5616.8	5256.3	7318.8	5593.2
12	2012.2	2582.1	2203.5	1867
14	1411.1	833.4	1088.4	632.9
16	1003.4	1687.7	1577.5	465.8
18	62.1	619.5	689	255.6
20	1571.6	2121	4158.7	1077.3
22	1623.3	1508.6	3521.9	2423.8
24	559	1581.7	3135.2	799.3
26	2559.6	1955.2	3054.5	1335.9
28	1236.7	1165	4250.7	3145.2
30	2420.5	3118.2	5545.6	2698.6
32	3981.6	4343.4	6920.2	2594.2
34	1227.7	3849.9	4353	2501
36	1412.4	4198.6	4264.6	511.9
38	2291.5	4954.6	3159.3	1154.4
40	671.5	2482.6	1903.1	882.2
42	482.1	729.4	2737.1	632.2
44	2826.8	3654.8	2343	554.1
46	3212.3	2809.7	1572.6	1805.5
48	657.7	4257.1	1129.3	2064.4
50	1245.5	3204.7	1775.7	1485.8
52	1096.8	3243	837	683.3
54	1155.9	2909.4	2463.8	2519.8
56	2177.1	3867	4355.8	2318.3
58	3164.8	2329.3	2163.6	1197
60	785.6	1747.4	801.5	515.7
62	822.9	1590.1	1362.6	243.3
64	1002.5	1780.8	2650	1416.5
66	936.5	2898.5	2514.3	699
68	1107.8	2082.7	1504.5	1718.9
70	503	1350.8	1041.7	1388.3
72	1840.2	2660.1	1503.5	1048.3
74	1286.2	683.3	1024.1	673.7
76	859.9	5369.8	2795.7	1132.7
78	2663.2	4152.8	3135.7	1655.8

## Sheet: Suppl.Fig3d_Young_Male (8)
Clock Time (hr)	Mouse1	Mouse2	Mouse3	Mouse4	Mouse5	Mouse6	Mouse7	Mouse8
8	2194.89	2563.09	1084.1	1857.56	2320.27	2763.77	1250.24	1474.58
10	577.889	457.767	775.163	770.65	474.049	119.492	398.264	85
12	52.0156	417.478	95.8276	250.978	175.083	415.775	40	0
14	160.036	42.0711	202.818	184.927	417.844	3850	22.0711	145.322
16	125.897	414.493	382.854	246.823	522.38	1193.34	228.873	148.284
18	185.054	268.635	351.443	114.853	381.87	25	106.138	27.3607
20	1826.13	2132.52	1567.01	1348.03	1915.95	1454.91	1436.88	886.472
22	1510.17	2211.19	1279.16	705.119	1671.5	1914.63	791.202	857.646
24	816.206	1202.69	304.205	355.307	668.45	1237.48	492.725	374.284
26	1126.78	798.011	424.512	169.287	897.938	594.132	592.855	342.566
28	1545.24	1169.96	434.865	716.535	1447.36	460.671	1247.07	582.854
30	25	214.637	857.153	160.023	1047.16	1119.44	138.805	417.106
32	1526.81	585.547	1664.13	751.506	733.732	379.851	772.169	544.629
34	183.528	634.983	99.6372	30	442.572	10	579.219	302.071
36	1152.6	315.056	676.474	703.82	451.903	550.721	405.99	236.521
38	654.123	1175	612.566	287.76	1404.24	278.586	321.068	236.928
40	125	103.659	203.794	62.1699	460.26	135.722	366.602	5
42	502.769	680.221	359.497	526.755	649.539	388.125	285.238	286.903
44	1223.88	2486.38	612.503	1611.62	884.076	1769.99	1149.63	1171.93
46	1340.46	3133.25	862.318	701.04	3079.58	2666.32	1868.45	1507.68
48	143.25	338.462	834.194	396.25	734.994	231.623	506.905	771.173
50	399.111	2207.89	1151.24	572.873	1293.99	1354.49	730.369	658.257
52	385.771	287.403	497.638	642.034	520.211	223.614	129.096	5
54	428.072	639.187	310.085	138.852	76.0293	1375.95	482.944	332.569
56	752.852	740.718	2014.71	906.881	1143.67	591.247	428.222	277.004
58	837.348	50	565	270.13	697.462	479.849	362.071	20
60	921.182	854.142	371.817	117.122	467.307	1236.69	430.041	368.196
62	1081.75	507.691	548.297	625.07	384.637	294.571	372.006	355.137
64	355.922	189.036	583.324	782.306	759.52	974.694	251.61	133.549
66	597.634	717.849	235.947	1666.17	526.471	1496.76	457.981	294.468
68	1891.89	2911.73	1602.32	1328.55	1999.36	1408.14	1506.25	1304.31
70	2898.47	2331.13	1090.26	948.529	2898.73	2219.34	1145.49	1078.13
72	2360.5	760.151	573.901	1673.93	869.662	1640.67	674.64	833.092
74	690.319	1262.87	561.278	884.37	731.975	1220	1124.95	262.683
76	117.426	775.647	637.349	239.161	823.322	1171.99	412.11	588.118
78	281.569	496.637	620.812	464.465	554.408	413.284	426.845	538.282

## Sheet: Suppl.Fig3d_Aged_Male (8)
Clock Time (hr)	Mouse1	Mouse2	Mouse3	Mouse4	Mouse5	Mouse6	Mouse7	Mouse8
8	7243.41	3418.95	3558.56	4052.03	4736.87	2044.67	3723.9	3785.06
10	5126.55	2031.13	3595.5	4149.24	2817.93	1443.99	2206.62	2454.21
12	404.61	475.42	809.65	3281.76	349.33	1543.28	3177.84	435.42
14	6311.22	1193.01	1231.38	3948.8	3019	1142.14	2447.2	1728.77
16	4236.7	1093.24	1741.2	2718.64	2396.79	871.85	1118.92	3009.17
18	100.61	327.56	1232.43	746.94	2478.64	1437.02	393.58	452.57
20	2648.5	1696.9	632.95	2750.09	2855.69	963.46	2423.57	3673.46
22	1732.13	2949.56	1390.1	1894.52	1030.08	2709.67	1932.42	1948.98
24	2569.62	2019.71	1215.74	1613.75	2614.92	1303.18	2112.73	1334.62
26	1155.81	906.6	194.82	1963.57	803	465.08	950.08	1346.89
28	2277.56	1354.87	761.78	2207.29	2743.18	748.54	2597.73	2381.69
30	2248.8	1916.94	817.98	1627.94	1491.75	250	743.6	2389.03
32	2106.36	1819.76	422.22	3591.84	3886.73	1220.89	1558.8	1826.87
34	989.57	471.33	268.79	595.85	2743.42	1206.54	1056.01	1890.85
36	576.5	366.18	634.66	1021.28	975.36	119.14	381.89	476.21
38	2216.71	1308.38	767.55	3809.8	2376.95	590.88	1042.42	2177.35
40	1021.54	1032.7	114.14	1544.42	1175.64	401.14	453.25	928
42	1803.75	554.44	922.25	2611.38	1467.08	1223.57	798.41	552.96
44	1254.69	1473.6	449.67	2138.14	3866.57	3054.99	2228.48	2528.23
46	2695.43	1346.48	3577.92	1920.06	3207.56	4274.54	2450.88	2029.76
48	2549.8	1328	1499.2	1385.24	2824.93	3451.29	2217.81	1059.96
50	1723.55	907.18	4302.22	1507.32	844.47	921.51	733.65	2770.49
52	2905.18	1048.01	3414.2	3929.54	2874.07	2694.08	2566.8	2266.24
54	3790.05	746.7	1742.12	1855.86	2537.68	298.78	2142.07	1902.52
56	2706.16	865.07	2207.88	2824.34	3708.42	1833	2562	3106.34
58	2857.08	611.06	1496.62	2064.08	1583.51	430.69	1291.28	1226.87
60	2785.98	709.57	2323.31	1708.92	3565.98	748.76	457.81	2885.13
62	1281.31	187.07	1257.42	3410.71	2068.25	295	1189.51	1101.07
64	2837.77	872.2	2313.63	2241.49	3141.96	1285.03	1935.15	921.61
66	1432.68	1303.61	591.95	1046.25	1064.95	862.18	737.3	2446.78
68	3485.52	1651.96	2665.97	2850.22	3307	1413.85	2058.97	2987.34
70	2731.73	795.94	2288.95	2469.79	2467.4	1690.7	889.52	1443.1
72	5809.89	1010.49	2355.64	2975.96	781.08	1311.77	1271.55	5204.69
74	1596.21	479.67	822.93	385.75	2184.28	1144.68	1299.94	899.16
76	3562.93	720.84	1264.84	1122.23	2283.93	2163.93	1381.27	1756.69
78	2532.41	903.86	2329.06	2969.33	5290.7	1812.37	2017.08	2365.15

[truncated: 166 more sheets: Suppl.Fig3e_Aged_Male (4), Suppl.Fig3e_Aged_Male (8), Suppl.Fig3f_Young_Male (4), Suppl.Fig3f_Aged_Male (4), Suppl.Fig3g_Young_Male (8), Suppl.Fig3g_Aged_Male (8), Suppl.Fig3h_Young_Male (4), Suppl.Fig3h_Young_Male (8), Suppl.Fig3i_Young_Male (4), Suppl.Fig3i_Young_Male (8), Suppl.Fig3j_Aged_Male (4), Suppl.Fig3j_Aged_Male (8), Suppl.Fig3k_Young_Male (4), Suppl.Fig3k_Young_Male (8), Suppl.Fig4b_YM(4)_TimeSeries, Suppl.Fig4b'_YM(4)_Light_Pie, Suppl.Fig4b''_YM(4)_Dark_Pie, Suppl.Fig4c_YM(8)_TimeSeries, Suppl.Fig4c'_YM(8)_Light_Pie, Suppl.Fig4c''_YM(8)_Dark_Pie …]
