# Supplementary material for: IntelliProfiler: a research workflow for analyzing multiple animals with a high-resolution home-cage RFID system
Source: Lab Anim (NY). 2026 Jan 16;55(2):48–63. doi: 10.1038/s41684-025-01668-4 (PMC12867760; doi:10.1038/s41684-025-01668-4)
Supplement: Supplementary file 5 — Multisheet Excel file containing raw data used to generate the graphs shown in all panels of Fig. 2. [file 41684_2025_1668_MOESM5_ESM.xlsx]

## Sheet: Fig2a_Male (4)
Clock Time (hr)	Mouse1	Mouse2	Mouse3	Mouse4
8	7172.95	7500.57	6018.26	5501.08
10	1254.31	2154.26	4355.46	2540.57
12	1695.3	2111	330	1822.36
14	666.554	1596.72	4138.34	4556.11
16	842.398	856.067	1334.14	3660.93
18	1255.65	1317.55	1679.94	837.333
20	1205.15	4009.24	2820.97	3986.16
22	1733.79	1816.42	3924.19	2874.74
24	766.819	2893.15	1287.4	1321.67
26	3320.05	2160.21	3964.72	4556.88
28	987.303	2236.82	3436.37	1887.15
30	749.447	1680.96	2315.1	1918.54
32	1154.66	4338.2	2091.5	2073.7
34	663.267	1163.44	1989.72	2321.7
36	917.074	3456.23	1467.27	2843.21
38	234.142	2332.6	2058.77	3292.28
40	596.441	1909.59	2978.38	2035.71
42	329.279	1325.87	2492.18	903.279
44	2585.34	4021.05	2869.58	4120.49
46	1156.61	1578.1	1902.9	1719.37
48	1116.21	1857.89	1562.98	1464.55
50	2974.55	1920.31	3192.08	3538.68
52	322.036	3429.7	3683.91	2528.07
54	708.751	1114.16	2941.6	1034.3
56	876.44	2019.18	2391.54	1143.39
58	895.867	1938.52	2101.45	1574.96
60	217.859	2565.13	1137.07	1307.78
62	94.1422	2087.84	2458.1	1451.54
64	570.92	1500.1	1354.55	2072.91
66	678.206	874.2	1794.25	1833.8
68	3497.37	3788.86	3749.1	3220.55
70	1288.87	1914.75	2098.58	1124.14
72	989.768	2041.46	2392.81	2663.86
74	2936.01	2755.34	1942.7	2198.12
76	1031.63	3233.74	2951.2	2934.75
78	1048.47	3656	4191.23	2318.49

## Sheet: Fig2a_Male (8)
Clock Time (hr)	Mouse1	Mouse2	Mouse3	Mouse4	Mouse5	Mouse6	Mouse7	Mouse8
8	2194.89	2563.09	1084.1	1857.56	2320.27	2763.77	1250.24	1474.58
10	577.889	457.767	775.163	770.65	474.049	119.492	398.264	85
12	52.0156	417.478	95.8276	250.978	175.083	415.775	40	0
14	160.036	42.0711	202.818	184.927	417.844	3850	22.0711	145.322
16	125.897	414.493	382.854	246.823	522.38	1193.34	228.873	148.284
18	185.054	268.635	351.443	114.853	381.87	25	106.138	27.3607
20	1826.13	2132.52	1567.01	1348.03	1915.95	1454.91	1436.88	886.472
22	1510.17	2211.19	1279.16	705.119	1671.5	1914.63	791.202	857.646
24	816.206	1202.69	304.205	355.307	668.45	1237.48	492.725	374.284
26	1126.78	798.011	424.512	169.287	897.938	594.132	592.855	342.566
28	1545.24	1169.96	434.865	716.535	1447.36	460.671	1247.07	582.854
30	25	214.637	857.153	160.023	1047.16	1119.44	138.805	417.106
32	1526.81	585.547	1664.13	751.506	733.732	379.851	772.169	544.629
34	183.528	634.983	99.6372	30	442.572	10	579.219	302.071
36	1152.6	315.056	676.474	703.82	451.903	550.721	405.99	236.521
38	654.123	1175	612.566	287.76	1404.24	278.586	321.068	236.928
40	125	103.659	203.794	62.1699	460.26	135.722	366.602	5
42	502.769	680.221	359.497	526.755	649.539	388.125	285.238	286.903
44	1223.88	2486.38	612.503	1611.62	884.076	1769.99	1149.63	1171.93
46	1340.46	3133.25	862.318	701.04	3079.58	2666.32	1868.45	1507.68
48	143.25	338.462	834.194	396.25	734.994	231.623	506.905	771.173
50	399.111	2207.89	1151.24	572.873	1293.99	1354.49	730.369	658.257
52	385.771	287.403	497.638	642.034	520.211	223.614	129.096	5
54	428.072	639.187	310.085	138.852	76.0293	1375.95	482.944	332.569
56	752.852	740.718	2014.71	906.881	1143.67	591.247	428.222	277.004
58	837.348	50	565	270.13	697.462	479.849	362.071	20
60	921.182	854.142	371.817	117.122	467.307	1236.69	430.041	368.196
62	1081.75	507.691	548.297	625.07	384.637	294.571	372.006	355.137
64	355.922	189.036	583.324	782.306	759.52	974.694	251.61	133.549
66	597.634	717.849	235.947	1666.17	526.471	1496.76	457.981	294.468
68	1891.89	2911.73	1602.32	1328.55	1999.36	1408.14	1506.25	1304.31
70	2898.47	2331.13	1090.26	948.529	2898.73	2219.34	1145.49	1078.13
72	2360.5	760.151	573.901	1673.93	869.662	1640.67	674.64	833.092
74	690.319	1262.87	561.278	884.37	731.975	1220	1124.95	262.683
76	117.426	775.647	637.349	239.161	823.322	1171.99	412.11	588.118
78	281.569	496.637	620.812	464.465	554.408	413.284	426.845	538.282

## Sheet: Fig2a_Male (15)
Clock Time (hr)	Mouse1	Mouse2	Mouse3	Mouse4	Mouse5	Mouse6	Mouse7	Mouse8	Mouse9	Mouse10	Mouse11	Mouse12	Mouse13	Mouse14	Mouse15
8	4342.88	1467.46	4651.33	3636.6	3662.24	4037.34	3426.39	3728.24	1418.53	5954.31	2204.21	2052.01	3493.42	4119.43	3001.42
10	853.36	430.668	685.032	1812.92	461.535	898.362	2136.87	2202.91	320.693	1382.81	294.258	339.392	859.614	840.883	993.805
12	1218.57	374.641	165.627	222.477	784.988	1830.52	1933.77	265.323	482.891	1031.98	567.905	0	480.165	704.089	695.334
14	1676.07	30	2338.31	78.6396	869.543	871.107	928.723	44.1421	0	754.432	437.827	162.853	1029.48	67.5662	260.659
16	689.131	170.101	661.966	881.358	84.1894	270.34	1458.74	1394.95	282.56	1050.5	474.17	276.784	865.31	1409.15	237.419
18	756.449	25.6155	511.533	53.0116	0	995.109	1121.99	41.1803	25.4951	351.71	536.791	141.279	1184.53	12.0711	496.086
20	2097.38	760.33	3204.56	1935.47	2051.68	3864.41	2675.43	1983.79	1196.23	3047.35	2179.28	1614.45	1537.56	2793.23	2788.48
22	2576.99	852.799	2903.35	1867.26	2779.74	3811.85	2204.93	1484.04	1121.94	4742.1	1775.61	1629.01	3708.22	2563.77	3181.16
24	870.799	161.485	514.475	642.375	227.277	675.809	422.297	735.835	284.096	430.762	882.508	75.9902	779.467	360.186	1520.71
26	1442.28	455.485	1456.51	485.212	1695.07	1933.66	1293.23	1843.51	247.973	1201.41	991.5	217.098	1244.11	993.686	2038.89
28	1282.33	244.26	354.215	1049.69	546.942	989.158	1322.14	337.169	320.981	1027.73	510.931	198.835	1486.11	795.732	1436.47
30	702.448	360.078	730.122	276.363	825.522	472.655	104.142	476.843	338.871	694.243	624.288	214.736	1208.1	360.811	417.405
32	1076.4	260.25	1345.14	1168.88	796.534	1129.56	1477.98	1181.5	363.989	667.507	276.532	303.853	579.085	1492.96	1433.39
34	525.444	165.132	618.005	787.809	579.169	796.194	645.432	1757.75	70.8114	1245.95	768.898	224.302	597.407	932.053	537.097
36	413.114	73.3864	56.2132	497.235	346.845	517.889	531.003	111.213	60	937.669	1172.8	190.862	876.413	1138.25	79.1421
38	810.449	259.667	1137.81	686.777	491.156	2250.24	485.255	757.868	507.914	507.58	440.966	149.82	977.811	633.654	981.277
40	930.022	348.097	177.951	154.354	230.221	840.383	452.296	846.553	25.4951	214.865	893.366	134.704	948.186	360.632	1409.42
42	324.179	127.425	875.832	551.084	742.712	742.311	731.298	38.2514	179.13	393.366	78.5739	151.929	612.49	560.406	429.432
44	1582.17	523.891	1421.3	669.02	614.705	1760.76	655.438	1139.5	231.939	1088.45	572.938	940.697	1393.48	1372.31	945.977
46	2967.45	718.429	2046.07	2075.92	1756.19	2688.64	1352.66	982.039	376.753	2384.17	662.929	769.666	1288.62	1501.09	1518.23
48	618.67	202.635	509.727	496.531	640.145	591.533	565.249	530.552	524.842	1009.05	580.3	65.4138	374.405	887.149	408.578
50	3514.28	438.117	1960.09	1578.71	1772.67	1338.78	1618.51	1474.06	403.058	788.695	1290.65	390.345	1805.26	1129.76	1227.54
52	762.883	151.959	1802.39	417.769	455.306	396.5	207.071	158.494	211.226	507.193	934.416	332.016	1054.11	939.17	680.466
54	1020.08	98.6272	272.261	288.852	260.643	536.68	210.802	1694.87	5	586.499	1367.25	220.108	735.31	1043.53	334.696
56	398.243	78.6938	512.296	184.736	820.715	592.527	603.219	698.396	193.981	1245.93	268.724	76.2132	435.698	948.282	907.944
58	1494.28	452.8	715.932	583.482	570.435	822.032	252.426	828.43	263.824	472.774	782.257	155.159	1350.28	276.225	692.894
60	524.996	0	1057.07	44.6372	277.348	3056.19	1233.8	428.957	127.071	10	440.611	105.339	1289.14	271.821	686.536
62	2721.03	55.6121	415.921	468.029	253.571	339.678	367.113	106.536	137.103	170.059	577.589	60.6155	1113.96	237.561	764.631
64	2037.45	382.953	319.977	575.163	709.201	316.213	981.24	154.867	73.3509	335.336	1378.01	200.179	843.49	506.178	1344.31
66	781.175	40	667.321	57.0711	218.796	504.423	1077.06	484.951	57.9762	432.259	223.643	32.0711	176.213	146.623	1090.65
68	1436.92	270.902	1120.29	652.128	731.226	1504.92	720.601	692.608	367.325	1249	986.046	779.696	1353.93	822.567	910.288
70	1449.9	378.303	1207.8	923.854	1067.74	1310.33	370.97	1345.44	510.521	1211.11	556.169	884.074	1184.45	1055.52	1759.78
72	128.863	203.741	305.96	552.438	761.68	294.802	149.558	496.676	237.716	496.365	1065.2	67.6958	654.967	112.421	505.346
74	2037.53	191.938	729.163	602.953	745.128	910.974	577.831	469.181	200.323	674.171	478.073	152.601	855.501	412.043	994.041
76	780.498	115.495	576.789	451.612	626.607	962.216	247.175	108.251	84.7577	259.741	902.082	296.585	509.665	603.622	679.559
78	798.505	352.259	210.844	178.934	236.107	314.432	273.165	554.189	114.65	547.899	365.496	214.044	633.267	105	1106.41

## Sheet: Fig2b_Female (4)
Clock Time (hr)	Mouse1	Mouse2	Mouse3	Mouse4
8	513.44	154.481	2104.08	577.471
10	303	210.311	1531.77	2358.33
12	1085.44	580.039	1234.24	869.142
14	776.2	2145.46	1327.61	2888.04
16	256.213	1573.31	207.071	1020.14
18	950.532	1671.08	956.76	1684.23
20	1342.67	2284.62	2093.14	2433.63
22	1384.32	1092.65	2266.34	947.007
24	1249.2	2241.27	1528.63	1098.12
26	1174.85	1384.67	1157.54	2036.73
28	902.601	1478.14	2017.46	1779.53
30	674.73	687.369	736.956	1264.85
32	1451.25	891.711	1159.03	1205.79
34	20	903.188	25	1038.64
36	10	77.071	1940	239.113
38	1476.16	802.597	531.236	589.126
40	1005.01	300	495.855	677.509
42	1017.94	669.354	312.422	614.803
44	1586.62	480.892	1126.69	1026.35
46	1260.75	816.918	1158.11	713.104
48	1674.81	953.712	1110.27	1803.37
50	825.906	3742.47	1184.34	1517.61
52	85.3554	536.934	166.142	1622.62
54	726.119	1235.68	386.084	946.615
56	190.828	1218.28	245.607	390.03
58	803.539	778.237	1025.5	494.915
60	870	1328.95	2420	176.68
62	736.072	1594.71	107.071	737.949
64	255	1907.21	544.555	401.976
66	951.437	637.071	691.304	621.365
68	495.609	1058.17	1541.71	628.423
70	1250.89	1507.96	1743.97	975.042
72	391.502	1758.34	1045.72	787.156
74	819.702	942.728	855.747	1720.97
76	134.142	80	426.436	700.641
78	1335.29	2977	1333.18	2154.85

## Sheet: Fig2b_Female (8)
Clock Time (hr)	Mouse1	Mouse2	Mouse3	Mouse4	Mouse5	Mouse6	Mouse7	Mouse8
8	923.667	887.761	1017.72	1285.11	1405.52	1611.56	2147.03	2442.53
10	381.856	1390.63	877.466	396.393	1118.92	975.515	1290.53	1354.4
12	288.722	175	266.226	2520	660.804	401.276	480.019	643.981
14	22.0711	769.182	444.063	334.893	473.141	165.277	540.045	1888.13
16	10	30	424.18	164.533	35	96.3746	490.576	60
18	106.412	259.231	224.638	483.251	271.125	240.975	110.044	1005.68
20	1017.3	906.941	951.346	1400.62	1859.69	1044.64	857.952	1859.44
22	749.954	1174.48	1486.25	798.478	2020.04	486.715	1684.46	1077.2
24	17.0711	329.742	192.234	1322.42	132.35	392.691	162.462	302.584
26	885.251	1136.99	915.917	702.488	791.72	838.044	1264.48	1130.28
28	798.411	1325.9	769.657	1388.29	466.768	703.53	1743.18	976.898
30	243.332	2007.99	603.251	1195.29	109.142	14.1421	392.071	0
32	485.811	1682.25	700.746	1132.38	1066.5	335.989	1380.73	1615.01
34	1126.84	40	632.138	298.679	754.015	688.188	1195	19.1421
36	1070	522.115	650.056	749.674	1540.09	433.766	445.727	593.842
38	234.142	402.455	49.1421	1698.05	515.309	916.978	397.541	801.993
40	392.47	1228.05	458.987	1626.04	154.142	302.071	832.018	20
42	106.346	1349.85	1068.37	237.071	259.6	145.623	487.071	1069.2
44	380.523	582.534	370.501	734.935	1419.43	452.213	1273.73	574.653
46	1373.3	1910.09	1121.15	1455.42	2026.19	1042.44	1646.04	917.173
48	500	972.282	976.823	2269.64	317.041	223.06	107.994	854.801
50	824.603	1135.24	1516.78	730.755	1904.37	870.448	1748.09	1026.42
52	120	724.399	320.566	843.01	360	188.254	865.465	259.695
54	206.391	815.884	582.815	71.6228	2374.71	387.54	464.247	1056.35
56	271.667	491.187	525.933	298.393	385.691	527.089	496.367	1075.07
58	254.142	861.644	572.833	559.68	335.076	385	89.1421	878.537
60	528.061	2079.51	761.224	762.071	387.546	268.962	1140	166.88
62	298.694	1666.49	827.071	1802.74	232.426	274.142	1111.17	1357.88
64	278.989	1188.31	623.834	2300.18	461.628	314.634	882.47	885.915
66	95.9346	829.735	1127.9	1851.57	972.883	514.31	661.278	1855.43
68	212.728	365.157	365.736	627.122	1137.51	489.495	625.575	1437.17
70	1406.38	1620.77	1531.33	1168.85	2218	996.433	2076.8	1666.29
72	254.142	680.308	697.483	516.304	82.4264	1414.45	449.104	994.641
74	489.685	2636.75	1069.42	693.22	1268.66	738.098	1116.9	1163.25
76	327.304	310.311	991.96	532.319	165.866	137.361	221.827	83.2049
78	161.858	127.716	946.225	1304.37	451.441	572.364	218.227	175.634

## Sheet: Fig2b_Female (16)
Clock Time (hr)	Mouse1	Mouse2	Mouse3	Mouse4	Mouse5	Mouse6	Mouse7	Mouse8	Mouse9	Mouse10	Mouse11	Mouse12	Mouse13	Mouse14	Mouse15	Mouse16
8	1357.89	1271.66	1882.08	1074.17	2080.2	1160.31	3268.66	730.035	2382.2	1273.85	1232.61	1766.18	2444.08	3380.89	1057.43	1410.83
10	244.52	998.748	1155.33	932.57	804.98	1489.58	2309.83	1218.87	1464.8	1275.61	1003.48	2147.46	1727.47	1365.95	1004.87	874.627
12	1699.9	1291.11	1592.74	870.543	615.605	2430.47	1990.99	951.309	1977.48	1494.31	1417.63	984.598	2539.9	1549.21	408.092	818.132
14	463.604	49.1421	1521.16	507.371	244.615	1176.46	1862.03	158.401	766.637	2053.98	612.37	139.307	883.03	752.824	396.821	502.581
16	157.228	291.084	1092.06	139.762	824.871	669.142	2681.3	40	742.088	1380.69	174.483	2530.68	1581.11	1058.05	789.341	1160.75
18	396.974	260.85	460.674	71.2132	927.791	2277.95	1564.27	107.245	666.94	241.213	284.382	1016.13	2022.07	250.413	797.547	450.209
20	897.234	435.143	1184.49	1373.73	841.317	2609.93	2588.73	213.004	1264.66	2144.91	847.612	1117.69	1212.4	1328.51	996.374	1305.79
22	1555.93	1241.39	1170.81	1356.78	1173.39	1629.82	3151.33	363.274	2100.45	1379.52	545.225	1178.05	1635.87	1803.16	746.743	1824.01
24	286.106	1468.19	1198.26	1197.06	853.368	1845.47	2617.23	502.935	2315.6	2007.05	1067.98	1090.09	1655.79	2254.25	805.681	1092.47
26	825.966	1223.78	785.248	2078.26	535.165	1940.85	2154.59	170	1551.79	1203.54	580.556	1125.68	1599.01	355.589	909.809	246.633
28	352.493	1588.41	1694.95	948.956	997.541	828.089	1757.61	547.446	945.627	568.116	115.132	1052.63	1041.06	824.867	1024.81	887.734
30	713.488	863.909	1026.17	852.071	158.284	1427.97	2725.42	952.336	1008.85	1628.77	470.028	1029.55	1310.35	1723.04	761.553	669.071
32	332.798	483.691	732.819	554.78	567.657	900.997	1383.02	825.108	472.436	790.698	518.844	620.398	1050.27	349.403	467.682	290.346
34	345.27	660.437	242.591	1204.95	584.988	1318.17	1282.83	612.767	635.956	1171.19	788.159	847.226	1445.47	644.272	582.235	330.834
36	100.62	230.415	67.4264	35	154.142	541.815	2978.61	101.213	351.826	971.576	1378.19	1214.26	1999.81	437.757	767.394	151.413
38	431.296	511.467	897.161	259.312	874.316	2158.05	696.891	453.864	718.356	159.547	1115.79	2098.83	297.669	380.441	380.756	222.811
40	101.138	658.478	215.411	1432.07	842.111	1422.91	2479.02	191.32	1899.11	1142.54	1259.91	1352.25	654.222	1127.07	823.139	198.709
42	5	182.3	163.863	90.8276	628.704	1157.47	1419.25	340.714	886.107	624.952	80	1046.47	1563.87	272.73	489.554	65.3113
44	168.102	334.069	199.035	1141.93	724.558	1233.69	2446.21	480.065	790.923	407.261	543.147	742.763	960.105	604.401	689.871	859.815
46	559.414	850.161	674.986	1033.94	1485.13	932.891	2574.27	933.87	1269.03	1931.18	2269.56	1675.94	1750.32	1151.89	700.634	1347.55
48	351.944	630.238	741.542	696.984	1222.28	1161.55	2618.63	380.336	1219.08	1196.49	735.852	1683.63	1764.17	1337.16	814.579	949.146
50	205.873	1419.13	1561.81	525.704	1069.92	1522.09	2220.7	274.931	1202.33	936.673	731.924	454.616	1367.46	1349.37	1024.52	595.944
52	487.943	705.938	508.732	358.743	1373.28	1398.03	2239.31	211.335	711.438	967.676	284.061	753.365	1997.43	149.182	453.313	386.513
54	559.54	609.768	551.739	1031.28	1254.02	959.533	1950.09	276.531	1090.75	1210.63	891.055	1493.48	1437.44	627.204	895.019	688.224
56	190.333	545.4	1146.27	370.356	252.389	1133.33	1007.02	466.635	114.142	1340.17	464.108	956.514	524.601	231.706	1304.68	236.425
58	46.1803	720.744	680.355	275.384	572.406	948.319	1492.99	396.569	1068.54	1171.01	1021.21	252.302	778.808	148.694	314.93	857.956
60	137.981	143.284	2498.72	722.566	415.982	659.145	1455.19	120.264	265	397.394	824.824	570.355	94.4646	218.218	277.515	209.087
62	44.1421	148.9	287.691	431.7	82.0711	1285.61	1790.03	161.591	712.764	1664.54	467.409	843.026	551.796	33.2514	424.625	173.556
64	211.888	235.355	857.527	1439.14	381.425	1190.71	1467.87	158.238	365.355	1925.32	264.142	1614.46	1312.07	424.161	869.211	304.095
66	366.173	806.21	771.858	236.433	786.561	799.391	1126.54	44.1421	712.999	514.827	484.463	1423.05	967.879	20	463.38	318.574
68	282.536	759.428	1480.92	1090.91	384.419	1462.99	1743.42	483.022	886.087	978.021	523.909	843.395	1522.53	526.312	1050.81	1112.18
70	781.236	979.206	822.161	823.871	1508.81	2254.35	1666.47	307.122	759.624	1660.78	1115.76	1165.98	1868.63	1415.45	1196.25	1074.48
72	468.128	1230.55	1128.56	572.486	1171.83	1201.45	2068.41	1152.5	1220.37	1187.88	1012.06	1362.18	1301.91	1239.99	1943.2	413.895
74	208.912	379.395	1174.16	364.699	693.746	1634.51	2077.39	134.902	989.914	918.067	896.612	935.862	799.394	792.542	416.281	402.735
76	190.533	836.536	294.409	659.786	878.389	1083	1906.88	186.385	934.82	1142.11	526.34	758.284	2165.54	2353.32	707.707	1089.53
78	424.779	618.236	1149.63	638.688	1234.92	1422.18	2393.3	494.2	1026.26	1194.26	397.145	2055.43	1505.69	732.432	537.835	621.64

## Sheet: Fig2c_Male (4)
Day	Phase	Mouse1	Mouse2	Mouse3	Mouse4
1	Light	12887.2	15536.2	17856.1	18918.4
1	Dark	8762.56	14796.8	17748.8	16545.2
2	Light	3894.87	14525.9	13077.8	13469.9
2	Dark	8863.5	13921.2	16153	14405.5
3	Light	3333.43	10985	11237	9384.38
3	Dark	10792.1	17390.2	17325.6	14459.9

## Sheet: Fig2c_Male (8)
Day	Phase	Mouse1	Mouse2	Mouse3	Mouse4	Mouse5	Mouse6	Mouse7	Mouse8
1	Light	3295.78	4163.53	2892.21	3425.79	4291.5	8367.38	2045.58	1880.55
1	Dark	6849.52	7729.01	4866.91	3454.3	7648.36	6781.27	4699.54	3460.93
2	Light	4144.84	3494.47	3616.1	2362.01	4142.24	1743	2730.29	1612.05
2	Dark	3920.55	9092.57	4267.98	4062.67	6588.88	7622	4867.4	4446.61
3	Light	4546.68	3059.43	4319.1	4367.68	3979.07	5073.81	2301.93	1448.35
3	Dark	8240.17	8538.17	5085.92	5539.01	7877.46	8073.42	5290.28	4604.62

## Sheet: Fig2c_Male (15)
Day	Phase	Mouse1	Mouse2	Mouse3	Mouse4	Mouse5	Mouse6	Mouse7	Mouse8	Mouse9	Mouse10	Mouse11	Mouse12	Mouse13	Mouse14	Mouse15
1	Light	9536.47	2498.48	9013.8	6685.01	5862.5	8902.78	11006.5	7676.75	2530.17	10525.7	4515.16	2972.32	7912.52	7153.19	5684.72
1	Dark	8972.23	2834.44	9163.24	6256.36	8126.24	11747.5	8022.16	6861.18	3510.1	11143.6	6964.11	3950.11	9963.56	7867.42	11383.1
2	Light	4079.6	1233.96	4210.95	3846.13	3186.64	6276.58	4323.26	4693.13	1207.34	3966.94	3631.13	1155.47	4591.39	5117.95	4869.76
2	Dark	10465.5	2133.66	8011.83	5526.81	5499.66	7312.9	4609.73	5979.52	1752.82	6364.06	5408.48	2718.25	6651.18	6873.01	5115.49
3	Light	7957.17	1010.06	3688.52	1913.12	2850.07	5631.06	4514.86	2702.14	853.306	2666.36	3670.84	629.576	5208.78	2386.69	5486.96
3	Dark	6632.22	1512.64	4150.85	3361.92	4168.48	5297.67	2339.3	3666.35	1515.29	4438.29	4353.07	2394.7	5191.77	3111.17	5955.42

## Sheet: Fig2d_Female (4)
Day	Phase	Mouse1	Mouse2	Mouse3	Mouse4
1	Light	3884.82	6334.68	7361.53	9397.36
1	Dark	6728.37	9168.73	9800.05	9559.87
2	Light	4980.36	3643.92	4463.54	4364.98
2	Dark	6159.56	7766.6	5131.63	7629.67
3	Light	3806.88	7464.46	5034.03	2822.91
3	Dark	4427.13	8324.19	6946.78	6967.08

[truncated: 26 more sheets: Fig2d_Female (8), Fig2d_Female (16), Fig2e_Male (4), Fig2e_Female (4), Fig2f_Male (8), Fig2f_Female (8), Fig2g_Male (15), Fig2g_Female (16), Fig2h_Male (4), Fig2h_Female (4), Fig2i_Male (8), Fig2i_Female (8), Fig2j_Male (15), Fig2j_Female (16), Fig2k_Male (4), Fig2k_Male (8), Fig2k_Male (15), Fig2l_Male (4), Fig2l_Male (8), Fig2l_Male (15) …]
