# Supplementary material for: IntelliProfiler: a research workflow for analyzing multiple animals with a high-resolution home-cage RFID system
Source: Lab Anim (NY). 2026 Jan 16;55(2):48–63. doi: 10.1038/s41684-025-01668-4 (PMC12867760; doi:10.1038/s41684-025-01668-4)
Supplement: Supplementary file 6 — Multisheet Excel file containing raw data used to generate the graphs shown in all panels of Fig. 3. [file 41684_2025_1668_MOESM6_ESM.xlsx]

## Sheet: Fig3b_Male(4)_TimeSeries
Clock Time (hr)	Same	Close	Intermediate	Away
8	0.0779965	0.109381	0.0881316	0.724491
10	0.222654	0.306994	0.0446697	0.425682
12	0.33267	0.364497	0.0138651	0.288968
14	0.446145	0.31797	0.00958356	0.226302
16	0.493784	0.385305	0.00872746	0.112184
18	0.359451	0.464215	0.0128003	0.163534
20	0.166204	0.178127	0.0424596	0.61321
22	0.198986	0.191742	0.052796	0.556476
24	0.29825	0.188024	0.0194898	0.494236
26	0.115062	0.104042	0.0397277	0.741168
28	0.208569	0.17915	0.0328442	0.579437
30	0.413858	0.258728	0.0512084	0.276206
32	0.45245	0.305483	0.0340917	0.207976
34	0.465682	0.294706	0.0329869	0.206625
36	0.381592	0.336312	0.0181027	0.263994
38	0.484931	0.398824	0.0149067	0.101338
40	0.392685	0.346944	0.00715278	0.253218
42	0.410964	0.381008	0.045282	0.162747
44	0.160509	0.11125	0.0620602	0.666181
46	0.270577	0.237293	0.00310156	0.489029
48	0.21628	0.299	0.00627402	0.478446
50	0.0811111	0.129954	0.0577315	0.731204
52	0.24066	0.145803	0.0465719	0.566964
54	0.467458	0.270541	0.0659399	0.196061
56	0.438449	0.272731	0.0501852	0.238634
58	0.308385	0.236295	0.0190064	0.436314
60	0.416829	0.452361	0.0571991	0.0736111
62	0.454308	0.288621	0.0794871	0.177584
64	0.330902	0.376951	0.0337084	0.258439
66	0.355281	0.372547	0.0501065	0.222065
68	0.0889285	0.145583	0.0836729	0.681816
70	0.316639	0.23436	0.06941	0.379591
72	0.261476	0.236915	0.0327338	0.468875
74	0.209084	0.176605	0.0119681	0.602343
76	0.163789	0.166636	0.0185408	0.651035
78	0.374187	0.241002	0.0655047	0.319307

## Sheet: Fig3b_Male(4)_Light_Pie
Category	Proportion
Same	37.9177
Close	33.3954
Intermediate	3.4444
Away	25.2424

## Sheet: Fig3b_Male(4)_Dark_Pie
Category	Proportion
Same	23.6207
Close	19.4154
Intermediate	4.23354
Away	52.7304

## Sheet: Fig3c_Male(8)_TimeSeries
Clock Time (hr)	Same	Close	Intermediate	Away
8	0.137413	0.143675	0.0688513	0.65006
10	0.105064	0.299816	0.0541667	0.540952
12	0.21933	0.487877	0.0674802	0.225312
14	0.0944792	0.43313	0.128517	0.343874
16	0.126334	0.437634	0.103606	0.332426
18	0.155079	0.449291	0.0855506	0.310079
20	0.114678	0.174286	0.0539831	0.657054
22	0.105575	0.124668	0.11502	0.654737
24	0.105253	0.423428	0.119395	0.351925
26	0.11625	0.385933	0.0867014	0.411116
28	0.118522	0.308646	0.029246	0.543586
30	0.11062	0.425908	0.0738938	0.389578
32	0.134643	0.224196	0.0455506	0.59561
34	0.115258	0.434568	0.100213	0.34996
36	0.128348	0.503671	0.038879	0.329102
38	0.119196	0.560332	0.108185	0.212287
40	0.127569	0.310556	0.141572	0.420303
42	0.123725	0.321186	0.0965823	0.458507
44	0.0763095	0.0887946	0.0454762	0.78942
46	0.0849405	0.0950496	0.0644246	0.755585
48	0.100848	0.30432	0.128318	0.466513
50	0.100174	0.240878	0.0853175	0.573631
52	0.103854	0.576062	0.115744	0.20434
54	0.0816617	0.362912	0.0826339	0.472793
56	0.141701	0.35432	0.0790873	0.424891
58	0.144683	0.501508	0.0980605	0.255749
60	0.10372	0.439965	0.0744742	0.38184
62	0.0923909	0.455327	0.0807688	0.371513
64	0.144196	0.511652	0.0468105	0.297341
66	0.148199	0.484435	0.07187	0.295496
68	0.133819	0.0950595	0.066498	0.704623
70	0.0645635	0.115804	0.0659325	0.7537
72	0.0860069	0.36121	0.102996	0.449787
74	0.0954563	0.360952	0.114906	0.428686
76	0.101131	0.446111	0.115635	0.337123
78	0.161533	0.553229	0.124251	0.160987

## Sheet: Fig3c_Male(8)_Light_Pie
Category	Proportion
Same	13.1185
Close	40.8508
Intermediate	8.27903
Away	37.7517

## Sheet: Fig3c_Male(8)_Dark_Pie
Category	Proportion
Same	10.34
Close	30.2403
Intermediate	8.8354
Away	50.5844

## Sheet: Fig3d_Male(15)_TimeSeries
Clock Time (hr)	Same	Close	Intermediate	Away
8	0.0512202	0.166366	0.0927512	0.689662
10	0.061787	0.230796	0.0857116	0.621705
12	0.0841098	0.345005	0.101729	0.469156
14	0.0794947	0.4097	0.13872	0.372086
16	0.0657341	0.289738	0.0943862	0.550142
18	0.0898042	0.340929	0.11139	0.457877
20	0.0505344	0.135306	0.0600979	0.754062
22	0.0515542	0.111269	0.0795979	0.757579
24	0.0669418	0.269731	0.12372	0.539607
26	0.0471839	0.201874	0.118463	0.632479
28	0.0545569	0.22207	0.122103	0.60127
30	0.0628056	0.313294	0.193271	0.43063
32	0.0592011	0.254858	0.142312	0.543628
34	0.0845556	0.345373	0.117142	0.45293
36	0.086881	0.42103	0.180567	0.311521
38	0.0698294	0.339791	0.133259	0.45712
40	0.0766468	0.356155	0.10944	0.457758
42	0.038041	0.197709	0.151057	0.613193
44	0.0529921	0.147422	0.0862381	0.713348
46	0.0610437	0.11738	0.0932354	0.728341
48	0.0806138	0.263136	0.116701	0.539549
50	0.0661653	0.18223	0.107283	0.644321
52	0.0930661	0.259766	0.110254	0.536914
54	0.068037	0.313881	0.184791	0.433291
56	0.0569616	0.352542	0.209413	0.381083
58	0.0740952	0.341044	0.146411	0.43845
60	0.0722765	0.414595	0.218354	0.294774
62	0.0648479	0.240864	0.137234	0.557054
64	0.0667989	0.282373	0.16106	0.489769
66	0.0839325	0.387757	0.130442	0.397869
68	0.0941243	0.120877	0.103729	0.68127
70	0.0569418	0.104413	0.120782	0.717864
72	0.0906812	0.157001	0.0882156	0.664102
74	0.0647923	0.17175	0.098418	0.66504
76	0.0394444	0.161418	0.116968	0.682169
78	0.0695847	0.145442	0.0758188	0.709155

## Sheet: Fig3d_Male(15)_Light_Pie
Category	Proportion
Same	7.03454
Close	31.759
Intermediate	13.6743
Away	47.5321

## Sheet: Fig3d_Male(15)_Dark_Pie
Category	Proportion
Same	6.50591
Close	18.8792
Intermediate	11.1094
Away	63.5055

## Sheet: Fig3e_Female(4)_TimeSeries
Clock Time (hr)	Same	Close	Intermediate	Away
8	0.172032	0.305519	0.010622	0.511827
10	0.260301	0.601505	0.0124074	0.125787
12	0.193981	0.395185	0.037963	0.37287
14	0.29713	0.309792	0.0196528	0.373426
16	0.337824	0.547639	2.31481e-05	0.114514
18	0.259699	0.336273	0.000462963	0.403565
20	0.0872454	0.18787	0.0247917	0.700093
22	0.283657	0.122778	0.0181713	0.575394
24	0.253403	0.129444	0.0206944	0.596458
26	0.181736	0.213657	0.0105787	0.594028
28	0.203819	0.383472	0.0183102	0.394398
30	0.259375	0.308102	0.0165972	0.415926
32	0.312685	0.095463	0.0294907	0.562361
34	0.299699	0.209259	0.0175463	0.473495
36	0.621366	0.356366	0.000532407	0.0217361
38	0.537176	0.149398	0.00657407	0.306852
40	0.472106	0.392477	0.00555556	0.129861
42	0.407986	0.315023	0.0228241	0.254167
44	0.157894	0.102662	0.0246759	0.714769
46	0.35794	0.130486	0.00615741	0.505417
48	0.131574	0.144306	0.0215741	0.702546
50	0.0692824	0.316782	0.0328935	0.581042
52	0.196019	0.384028	0.0225231	0.397431
54	0.174954	0.333125	0.0552778	0.436644
56	0.363542	0.463125	0.0357639	0.137569
58	0.321065	0.217847	0.000578704	0.460509
60	0.478426	0.261319	0.00127315	0.258981
62	0.398102	0.438356	0.00583333	0.157708
64	0.248657	0.520046	0.00263889	0.228657
66	0.338519	0.342894	0.00946759	0.30912
68	0.248356	0.176782	0.0228472	0.552014
70	0.102477	0.128681	0.0407407	0.728102
72	0.230023	0.436412	0.00587963	0.327685
74	0.13338	0.231111	0.0410648	0.594444
76	0.460509	0.292523	0.00990741	0.23706
78	0.16088	0.222245	0.0456944	0.571181

[truncated: 8 more sheets: Fig3e_Female(4)_Light_Pie, Fig3e_Female(4)_Dark_Pie, Fig3f_Female(8)_TimeSeries, Fig3f_Female(8)_Light_Pie, Fig3f_Female(8)_Dark_Pie, Fig3g_Female(16)_TimeSeries, Fig3g_Female(16)_Light_Pie, Fig3g_Female(16)_Dark_Pie]
