# Supplementary material for: IntelliProfiler: a research workflow for analyzing multiple animals with a high-resolution home-cage RFID system
Source: Lab Anim (NY). 2026 Jan 16;55(2):48–63. doi: 10.1038/s41684-025-01668-4 (PMC12867760; doi:10.1038/s41684-025-01668-4)
Supplement: Supplementary file 7 — Multisheet Excel file containing raw data used to generate the graphs shown in all panels of Fig. 4. [file 41684_2025_1668_MOESM7_ESM.xlsx]

## Sheet: Fig4b_Male (4)
Clock Time (hr)	Pair1	Pair2	Pair3	Pair4	Pair5	Pair6
8	16.4635	18.0937	17.5944	18.0349	22.2059	20.047
10	76.4583	37.2639	65.4444	40.6111	61.2778	36.8333
12	56.3472	64.9861	63.6944	74	70.7639	88.5
14	78.6111	75.7917	78.0556	71.6111	83.9028	70.5
16	86.8472	87.1667	86.8889	94.1806	86.3889	85.7778
18	72.7639	79.375	87.1528	80.2083	86	88.9444
20	28.8194	46.6111	39.0556	30.8056	27.2917	33.5556
22	33.0278	39.4861	32.9167	40.125	43	46.0972
24	29.5139	65.6944	65.0556	37.4583	24.9167	69.3611
26	30.4306	14.9861	16.2222	20.9444	31.9722	16.8889
28	24.8056	43.7639	42.7222	21.4861	44.0833	55.5694
30	81.9583	65.3194	57.4722	69.0833	55.3056	74.0972
32	68.5694	61.875	73.3056	84.2917	81.8056	85.7917
34	79.1389	71.4028	77.4028	73.4444	78.1667	76.6806
36	67.8056	72	62.3056	73.8194	79.1111	75.0833
38	86.2639	95.6111	91.6944	80.8611	83.75	92.7361
40	78.9028	65.5833	72.5972	70.4722	79.3056	76.9167
42	88.1667	79.5417	74.875	75.0417	78.6111	77.7083
44	23.7083	40.0139	25.0417	22.5972	25.7083	25.9861
46	24.1111	56.7222	53.5417	43.6806	43.4306	84.5972
48	44.3056	50.1944	65.1528	57.2778	37.3889	53.5417
50	10.8194	18.3611	18.0972	32.1806	26.0139	20.75
52	22.4444	52.625	67.8472	25.9028	22.625	40.6389
54	80.2083	71.4861	71.9861	81.1806	87.8333	51.8472
56	62.9306	75.5833	63.4167	71.5417	73.2083	80.0278
58	38.0972	56.0278	50.6389	51.8333	72.0556	58.1806
60	84.9028	74.2083	92.2639	85.7083	83.4306	99.8056
62	95.3611	76.5833	69.4306	72	79.9306	53.6389
64	63.5972	65.0417	61	79.6111	70.875	82.6667
66	71.5694	71.5139	79.6111	73.6667	58.8472	83.5417
68	27	22.0694	19.6944	23.5833	21.6111	24.9444
70	31.5556	67.4444	57.1667	35.0139	55	86.3194
72	39.8611	56.9722	52.2917	47.125	37.8056	63.625
74	27.3889	32.0972	21.8611	52.3611	50.8472	45.9306
76	21.0833	46.9861	47.7361	14.0833	18.5833	50.7361
78	67.3056	55.7361	71.5556	66.3472	41.6667	67.5833

## Sheet: Fig4b_Male (8)
Clock Time (hr)	Pair1	Pair2	Pair3	Pair4	Pair5	Pair6	Pair7	Pair8	Pair9	Pair10	Pair11	Pair12	Pair13	Pair14	Pair15	Pair16	Pair17	Pair18	Pair19	Pair20	Pair21	Pair22	Pair23	Pair24	Pair25	Pair26	Pair27	Pair28
8	36.16	18.08	24.75	33.43	28.02	26.85	37.84	25.58	23.85	35.71	33.81	31.02	38.29	24.47	18.52	24.13	23.63	19.78	26.7	33.81	23.24	28.01	32	21.38	27.24	30.39	33.71	26.65
10	39	13.01	0.25	86.57	76.46	75.36	70.94	31.49	5.71	43.57	59.6	15.65	68.06	34.51	10.67	29.54	12.76	34.68	5.78	1.44	14.61	0	61.14	60.74	73.57	56.21	98.13	54.22
12	59.17	77.5	75.83	70.65	61.94	61.14	81.53	67.85	54.89	61.13	40.39	60.04	70.71	81.72	84.83	55.14	83.56	95.97	64.79	55.13	62.1	81.35	60.24	87.58	89.25	68	80.42	87.58
14	43.28	23.86	40.67	69.83	92.96	92.96	6.67	85.92	64.96	53.46	99.86	100	8.43	72.92	20.65	55.9	54.94	6.9	62.18	80.76	68.71	5.49	69.36	71.36	9.61	98.58	8.43	8.43
16	33.65	71.81	76.63	80.63	61.32	47.93	38.93	60.99	61.08	63.78	62.22	71.13	13.86	86.54	56.64	69.86	58.06	27.51	71.39	71.13	72.39	26.61	69.92	72.81	32.25	69.97	29.07	20.94
18	58.53	55.54	83.65	60.32	83.79	80.58	52.42	40.15	8.42	70.65	69.36	71.5	29.54	58.38	56.25	65.93	61.47	56.35	26.11	89.33	61.11	29.5	89.18	81.22	49.36	91.72	60.18	51.9
20	35.99	26.32	34.93	17.03	32.71	26.6	40.14	29.43	32.14	12.08	35.08	29.28	47.86	18.22	15.22	34.04	30.72	37.89	11.13	39.74	26.17	35.5	12.78	21.06	12.9	37.76	38.04	37.44
22	9.28	12.33	54.69	15.68	42.17	23.22	6.97	20.75	8.44	15.54	19.81	10.18	18.75	22.61	22.36	28.51	16.43	28.74	25.19	61.03	22.31	10.43	33.56	24.38	27.76	19.5	21.36	23.08
24	72.19	63.85	34.51	72.47	66.44	72.63	44.17	60.96	43.43	73.75	55.18	68.96	57.29	30.4	46.5	53.19	87.21	56.63	33.13	29.44	29.38	15.85	35.31	68.94	63.14	48.46	40.69	55.76
26	26.86	85.47	71.43	53.13	82.36	49.46	61.39	22.9	14.58	18.36	31.85	21.18	26.35	82.21	46.69	76.85	70.9	60.96	54.26	59.83	56.78	61.01	48.17	21.46	41.24	43.67	61.54	56.44
28	39.82	49.51	26.82	25.19	47.26	34.24	38.44	46.04	42.61	10.11	54.94	45.51	50.58	58.82	55.9	83.4	34.72	61.9	24.89	52.19	37.99	60.97	42.58	3.92	22.58	36.58	63.53	44.11
30	78	80.36	91.9	63.76	42.5	94.43	42.13	34.81	78.79	54.46	34.17	54.74	36.4	61.21	47.89	48.39	73.18	38.69	62.53	45.99	63.29	42.86	40.13	35.86	33.04	40.57	47.46	36.56
32	31.57	30.61	30.9	57.29	47.36	31.74	52.53	20.1	24.22	50.86	58.25	35.76	38.47	32.51	27.67	17.68	13.67	38.71	33.71	36	27.71	26.28	62.13	28.06	34.54	38.46	42.76	33.99
34	52.81	62.22	55.54	47.75	98.93	63.07	86.36	45.53	2.1	24.46	49.81	31.42	53.88	51.15	41.26	93.6	46.67	75.44	36.75	73.71	36.61	49.03	43.94	52.28	41.44	59.22	100	64.88
36	82.78	71.21	70.94	72.11	85.92	72.22	75.28	66.33	60.89	44.33	79.35	66.38	69.08	46.58	30.31	71.75	65.76	67.78	50.69	61.29	50.33	53.39	41.28	44.82	53.38	72.63	69.31	73.18
38	89.94	76.11	86.63	60.64	57.08	86.25	68	69.26	86.33	68.29	63.26	84.01	69.82	43.83	70.72	80.82	58	68.26	51.46	49.18	88.04	64.35	65.07	81.63	52.61	55.68	35.38	72.01
40	28.99	58.36	48.22	48.06	57.64	38.75	65.76	55.5	9.26	25.43	28.69	22.58	15.07	54.99	26.49	51.61	38.44	59.33	42.97	56.07	39.68	93.82	47.76	18.72	49.15	39.96	65.47	39.96
42	50.85	67.61	64.94	46.83	80.68	29.75	37.82	62.6	24.46	28.44	51.93	37.72	9.74	66.99	47.32	79.51	36.43	38.18	47.94	56.39	25.74	59.63	40.71	21.63	39.94	32.6	27.81	29.57
44	5.49	32.47	8.85	11.99	7.14	14.01	5.82	5.78	20.15	30	9.46	35.57	39.26	9.63	1.65	16	10.54	10.04	6.61	14.58	32.92	12.81	7.08	31.39	27.46	11.06	13.29	31.31
46	11.99	46.79	34.92	14.19	14.54	8.49	8.69	13.26	13.18	18.24	23.76	23.28	21.19	37.82	9.54	23.54	8.72	9.32	12.32	13.19	13.92	10.58	23.26	16.33	15.13	9.6	19.47	28.4
48	62.97	42.36	52.03	20.04	47.92	71.33	79.76	28.03	52.47	44.5	34.56	28.19	82.85	20.94	17.89	20.26	23.15	35.76	22.43	58.89	38.75	53.17	17.43	14.96	34.1	30.76	44.28	55.25
50	16.28	35.56	72.86	35.49	39.61	57.53	46.9	12.93	7.35	17.97	18.49	8.19	26	48.5	24.75	56.28	24.32	35.14	42.92	43.15	63.32	53.28	20.76	37.97	21.47	21.89	37.65	31.58
52	66.81	76.25	45.35	39.46	96.19	92.49	97.68	77.94	63.96	74.81	27.96	78.29	81.68	58.68	54.28	78.57	77.25	76.28	39.29	19.51	66.26	56.9	29.81	65.69	74.15	94.1	98.51	95.78
54	28.96	17.06	50.81	49.47	20	32.25	22.54	47.38	80.86	45.89	48.53	59.93	46.24	63.17	21.51	57.01	36.72	52.97	62.5	66.67	69.63	69.21	28.17	31.51	28.19	16.07	71.38	18.97
56	49.18	40.86	29.67	35.47	47.35	18.53	44.22	65.29	49.79	42.4	67.01	29.56	56.9	58.56	51.08	63.42	29.31	68.28	53.15	56.64	64.81	71.71	39.25	39.51	66.29	26.35	64.56	61.32
58	32.6	87.5	61.07	70.96	79.69	90.18	96.92	32.54	29.89	23.92	41.1	49.64	20.08	83.03	55.92	85.19	53.97	99.68	59.19	69.5	58.72	83.03	63.28	74.26	69.51	61.92	81.29	94.19
60	28.97	81.85	90.21	70.19	59.64	33.96	73.63	20.21	32.6	16.39	30.85	23.07	20.08	67.76	67.64	77.4	56.26	78.56	78.71	80.71	49.6	69.94	54.25	45.03	63.94	46.19	68.43	34.75
62	53.25	45.61	48.4	60.32	72.86	52.76	56.65	62.11	56.29	78.11	81.88	57.01	37.29	59.64	54.76	60.29	44.4	18.4	69.82	71.32	47.99	36.25	88.85	34.92	43.39	50.88	51.14	38.5
64	69.49	79.89	73.61	48.13	63.38	54.21	83	66.88	67.39	53.54	84.18	70.31	75.53	57.28	45.24	58.68	66.35	81.89	52.96	67.35	66.69	71.94	64.57	45	47.92	74.33	80.36	70.78
66	57.5	64.68	59.11	60.61	68.03	40.15	76.06	62.83	57.79	57.97	58.35	79.36	62.39	86.9	59.86	60.68	61.92	67	62.79	69.11	63.76	64.04	51.82	64.53	44.15	56.17	80.38	66.01
68	27.86	19.69	13.54	12.6	18.32	23.72	24.99	13.74	25.69	20.13	18.29	21.18	13.85	16.86	17.93	24.64	33.04	23.4	10.9	35.49	49.85	29.79	13.75	13.94	10.31	38.08	36.46	33.18
70	13.49	4.68	8.64	26.75	18.29	21.33	19.72	8.92	7.47	19.57	22.19	23.61	27.22	31.85	11.74	13.18	26.15	9.06	6.24	13.78	47.01	9.88	18.74	14.14	17.03	26.4	24.43	13.07
72	21.76	50.64	57.88	67.32	45.31	44.1	66.47	32.57	39.03	59.53	36.88	14.75	50.65	43.71	54.65	40.22	37.07	57.68	51.86	22.76	53.44	53.44	54.01	32.57	50.35	29.69	48.33	35.85
74	41.47	46.57	32.88	40.08	75.08	32.49	46.4	49.36	33	33.04	62.82	52.92	19.82	48.85	36.88	71.5	49.32	71.81	34.1	57.51	32.19	56.49	45.32	34.46	26.22	53.33	75.01	22.72
76	66.1	51.81	87.82	55.35	63.82	69.11	58.42	43.54	58.36	42.06	52.32	64.57	34.74	83.32	30.33	29.79	57.82	58.28	68.75	45.86	72.74	61.61	37.83	55.46	47.83	54.93	26	49.99
78	72	84.43	83.11	47.5	88.79	60.47	49.54	70.07	78.49	52.17	81.21	68.35	72.99	78.76	63.29	68.83	82.85	64.15	54.53	64.4	64.92	62.75	81.24	84.64	79.81	84.56	82.43	82.56

## Sheet: Fig4b_Male (15)
Clock Time (hr)	Pair1	Pair2	Pair3	Pair4	Pair5	Pair6	Pair7	Pair8	Pair9	Pair10	Pair11	Pair12	Pair13	Pair14	Pair15	Pair16	Pair17	Pair18	Pair19	Pair20	Pair21	Pair22	Pair23	Pair24	Pair25	Pair26	Pair27	Pair28	Pair29	Pair30	Pair31	Pair32	Pair33	Pair34	Pair35	Pair36	Pair37	Pair38	Pair39	Pair40	Pair41	Pair42	Pair43	Pair44	Pair45	Pair46	Pair47	Pair48	Pair49
8	22.2353	20.2798	17.8186	19.1335	17.1949	17.8692	20.7519	15.3405	16.7903	25.0169	19.6561	15.3068	17.5995	24.9663	14.3796	25.0843	19.6561	16.7229	19.2515	21.5105	26.3992	9.65947	30.3102	17.9029	20.499	13.1659	16.7397	15.3237	18.3918	29.0964	14.8517	16.7734	17.06	23.8031	14.5988	41.116	28.0512	25.708	45.8699	12.9973	24.882	19.4538	22.0162	19.5044	15.3911	22.4882	15.998	24.8314	17.9198
10	22.3889	43.3194	33.3194	68.2222	38.6389	24.5278	32.0139	7.47222	48.6389	68.8194	53.75	38.6111	32.7222	46.1389	5.26389	27.9583	15.8889	32.8472	27.8472	14.75	8.54167	3.02778	37.5139	40.75	5.97222	21.6111	22.2222	21.375	63.5278	55.9861	13.1806	33.2639	10.8889	56.8889	43.8333	34.5417	48.8611	47.3472	29.1528	20.6944	55.7778	21.5	2.69444	10.2222	23.0833	32.7778	14.7639	36.1806	46.2083
12	32.5694	60.6528	1.59722	50.5833	42.0278	46.3611	59.1389	33.0694	19.7639	45.9444	51.75	53.125	38.3333	23.4722	60.2917	15.1944	18.6111	44.5	61.0972	41.6389	13.3333	62.5972	32.8333	63.0278	53.0833	67.6111	80.1667	13.75	54.5139	64.4444	88.4028	74.3056	48.9722	45.4028	67.0694	98.0417	78.8472	65.4167	49.7222	1.59722	6.55556	9.65278	0.305556	12.7639	15.9861	1.55556	14.9028	6.58333	2.06944
14	30.9028	27.6806	34.1111	40.4722	61.8889	32.0139	32.875	66.6944	33.1528	50.4861	13.6806	23.6944	50.2778	41.0833	37.6667	0	54.1111	38.7917	15.5556	30.5139	46.8472	46.8472	50.9306	0.694444	53.75	40.2222	43.4722	47.5694	39.1667	67.5	65.0278	79.3611	83.5556	59.0556	67.9167	14.1389	65.8333	49.4722	80.9444	48.0972	50.6944	59.0694	46.6528	67.4167	28.8333	41.7083	13.5417	28.9722	66.3472
16	24	48.3194	33.8333	50.2639	45.9167	45.4028	30.7917	36.6111	21.4167	50.5694	5.25	43.2083	58	45.2222	14.9861	0.666667	21.8889	5.80556	26.4583	0.708333	29.0139	14.1806	24.2361	1.79167	26.875	19.3889	4.47222	43.8194	61.4722	24.9583	28.9861	53.7917	23.7778	48.2361	40.5139	10.4722	29.7083	73.0833	51.2083	52.2083	50.2778	27.2639	45.3333	35.3611	30.5139	49	16.4583	38.2361	66.1944
18	0	25.7917	68.8333	29.5694	33.7361	31.7639	7.80556	62.625	29.6944	29.125	6.88889	14.5139	29.5694	33.8333	0.888889	3.70833	0	11.7083	4.04167	0	10.375	3.08333	3.68056	0	31.7639	0	2.04167	67.9861	57.875	35.3056	37.0833	37.5278	65.2083	43.6806	26.1389	36.9722	32.8889	57.875	34.1111	96.2917	66.8333	79.375	29.0556	85.9167	81.0972	72.3333	31.7361	36.5139	74.1806
20	8.375	15.0556	16.2778	22.8194	32.3333	18.7361	13.5	17.6528	23.6806	29.2778	16.1944	30.7083	22.3056	10.7639	11.2222	14.2361	4.19444	14.6528	7.84722	22.6389	20.5417	13.0417	9.20833	18.0833	11.4306	13.25	10.4444	5.75	10.1528	20.3194	20.2778	15.1389	12.0694	21.9444	20	10.4167	17.9306	10.8056	23.4722	24.1389	17.4722	15.7778	8.84722	17.125	9.80556	13.0417	32.4444	11.8056	15.9583
22	12.9861	10.7917	20.3889	18.375	14.9444	18.75	17.3472	28.5	16.2361	22.7083	10.9306	17.4306	24.1806	24.2639	14.2222	15.9444	10.4444	16.0278	14.9028	10.0833	17.9167	16.5972	14.8611	20.9583	18.4444	13.3611	22.5417	20.2361	19.6806	17.8889	20.375	11.3194	10.875	21.1944	20.6667	12.9861	15.8333	22.6944	11.3194	22.0694	19.8333	17.5139	18.5278	10.4306	14.25	6.22222	10.1389	15.5417	16.0833
24	50.7361	6.27778	54.1944	15.375	10.4028	10.7083	33.3472	62.5694	13.1944	10.1944	40.4583	28.3056	51.7361	14.3889	26.6944	32.125	17.7639	25.4861	17.2778	16.5417	59.0972	18.7778	17.0556	65.6806	26.6528	82.8889	7.23611	9.48611	60.7361	67.5972	70.1944	27.8056	5.97222	62.7639	21.9167	40.375	30.9583	29.5972	55.75	9.77778	5.875	11.8611	40.8889	60.7361	18.8056	16.125	53.7222	10.7917	52.4167
26	20.9444	13.3472	11.4861	23.6111	31.8333	16.7222	22.5972	12.875	40.5972	44.5833	20.9444	15.4167	18.8194	23	29.4306	20.2361	26.6806	8.93056	12.4861	23.8889	18.7778	15.2361	16.1806	13.2639	7.77778	20.5139	15.5833	36.8194	30.5278	24.2778	14.7778	35.7778	11.3333	26.5556	22.1806	42.5833	13.3056	28.8472	33.2917	20.5694	38.8889	36.8611	20.5139	15.6528	71.3194	58.5139	25.5556	47.375	26.2639
28	46.7083	15.0694	16.6389	46	52.5694	29.9444	38.9583	8.38889	28.5	35.125	17.3611	26.7639	30.6806	36.0417	1.86111	16.2222	37.8333	42.3194	32.1667	37.5556	0.791667	20.2917	15.3194	6.52778	31.2083	25.8056	19.0694	37.1667	35.8472	10.5278	15.8472	31.5694	9.52778	41.0278	21.9306	11.125	35.0833	18.1528	25.4444	36.25	27.7778	7.97222	32.9722	4.95833	57.3889	18.8056	8.63889	36.4167	31.7778
30	32.9861	35.5556	24.6111	11.3889	46.875	16.0139	19.7917	23.0139	40.875	16.9306	22.3472	39.4583	37.0417	17.5417	31.9444	37.5139	30.5694	74.4306	46.4861	51.6944	46.1528	33.4306	17.2222	11.8194	56.1528	19.0417	43.0278	56.9722	39.4028	27.6528	71.5139	66.8889	40.875	67.6667	60	5.04167	64.8611	28.1389	68.3472	24.1667	42.2917	50.9722	79.4722	66.2222	61.5417	26.4444	17.4861	46.9444	47.7778
32	1.68056	15.0556	5.05556	40.8194	37.5139	13.4444	11.0278	53.3472	11.5139	35.7917	36.5833	28.2361	52.9722	25.3472	21.375	26.9167	26.8333	33.6528	9.54167	57.4583	8.05556	31.5278	27.0972	21.9861	29.7222	30.2083	38.4444	15.2778	45.9306	61.0417	15.4306	24.9861	50.2917	24.1528	51.8333	44.5417	41.0972	41.1806	47.7778	3.86111	17.9306	13.8194	28.4583	0.597222	16.3611	2	18.5417	12.1667	27.5833
34	22.7361	32.0556	30.6528	48.1806	33.0833	30.8611	38.3194	49.5139	54.0833	33.3889	56.0972	46.8194	35.3056	51.1389	1.95833	40.1806	24.4583	27.8611	16.6806	45.2778	15.5556	29.1944	3.26389	19.1944	25	7.41667	26.75	31.1944	50.2778	30.8333	35.3611	8.04167	46.5	37.2083	46.9306	35.4583	41.4861	30.5833	41.1667	50.4444	46.8194	49.5	38.7917	55.9306	58.0694	40.1111	57.2361	53.8472	62.3889
36	87.5556	82.75	15.1528	61.5833	58.4306	37.7639	67.4167	44.9306	49.9306	38.4306	66.2639	50.125	44.5278	63.5139	48.8611	25.1944	67.3333	38.9722	29.3889	92.3056	36.8056	23.4583	54.4167	73.0833	19.2917	33.6528	43.5	42.4861	58.1528	76.3611	51.9583	68.5278	67.4444	36.0556	43.5278	68.3056	57.2222	87.1389	99.7917	13.5694	31.9444	30.7083	42.4861	42.4861	11.4306	19.6528	33.9722	48.4028	42.4861
38	23.5556	16.7083	27.2361	42.8056	65.9444	27.6944	23.9861	26.9028	69.9861	51.5	36.0694	38.8472	22.9861	46.8194	12.7222	45.7083	10.8333	34.6389	49.5278	50.1667	8.95833	35.8333	18.25	57.5833	3.66667	21.5694	40.0694	50.25	29.6111	56.5417	24.6389	27.3056	46.4444	53.6111	22.8611	34.4861	31.2222	52.6806	34.8194	50.7639	72.5139	35.8333	41.6944	41.1944	70.9167	24.9306	44.0694	24.1806	63.3056
40	25.6111	13.0139	38.8333	23.8333	18.2917	24.9722	39.2917	6.26389	40.125	45.5	17.9861	45.5556	16.6111	27.5833	37.2222	59.8056	66.25	31.9444	68.8472	66.6111	4.97222	32.125	41.375	20.3611	68.1944	48.6944	69.2778	55.4167	49.0972	58.9167	44.375	44.6389	52.5972	42.4583	26.9722	12.9444	45.0417	81.5	30.9444	72.6389	65.1944	56.5556	81.4722	8.43056	94.4861	51.7222	17.125	91.3333	68.1806
42	2.02778	40.3472	31.2083	23.5556	29.625	20.4861	43.2778	8.79167	13.7222	57.9722	33.9583	51.8194	58.4722	63.8472	6.125	6.15278	1.68056	3.61111	0.888889	5.27778	5.27778	43.8889	5.27778	1.65278	3.86111	5.27778	3.40278	7.91667	15.8194	40.3611	5.76389	23.8611	7.875	14.3472	41.8056	23.6806	13.5833	27.7917	29.375	4.81944	2.31944	11.9167	16.6667	2.34722	11.8194	8.01389	18.9583	3.91667	27.5694
44	3.875	13.9028	21.5278	26.3611	20.4583	32.3056	27.9028	12.125	41.2917	39.75	18.5	41.7222	11.9028	23.2222	0.805556	4.29167	7.16667	2.48611	5.08333	8.98611	8.54167	15.2361	7.98611	15.8889	8.25	3.91667	1.79167	21.1389	21.6667	17.5556	11.8889	27.3472	6.94444	12.5556	13.9028	11.1944	13.0139	26.2222	25.375	29.2917	6.43056	18.5556	23.5556	6.22222	23.0694	24.9583	27.4306	21.8611	18.3333
46	13.0833	13.0139	14.0972	22.7917	24.7083	13.6806	16.9028	17.8194	19.3611	10.875	10.2917	22.5833	16.6389	19.5139	12.6944	20.0833	19.8611	19.5	27.7222	14.4444	24.3472	14.5972	16.0278	25.2639	7.95833	12.5417	10	19.4722	12.5694	16.625	12.7083	22.8194	13.1944	20.9028	21.9167	12.4722	22.6389	27.4722	23.5278	19.6806	14.9861	13.3472	16.25	11.5278	19.8194	7.59722	20.5139	11.875	10.8611
48	25.1944	24.7917	10.2083	60.5	20.9722	18.0972	15.25	32.7083	29.1944	40.0694	56.9583	58.2778	26.1389	29.5417	15.25	48.4028	47.4167	25.7917	22.0278	54.6528	23.3056	54.4444	43.5972	54.625	18.7917	54.0833	70.1389	18.7361	12.2778	33.875	55.5278	23.1528	69.7361	17.0278	7.95833	1.18056	32.2917	18.1806	26.0556	40.3472	16.6528	34.3889	59.9722	9.16667	49.3194	50.7222	46.3472	9.625	49.9583
50	24.1944	19.5833	14.5972	18.0972	19.25	16.75	16.6111	24.5139	16.7083	18.7917	21.6389	17.7778	22.4444	22.7083	47.5556	19.3611	17.0972	29	15.9306	23.3889	50.125	15.5972	24.2917	35.3194	20.6528	19.8194	27.8472	13.9861	14.2917	22.6111	21.5417	23.5	44	20.75	24.4861	27.2222	18.4167	40.1528	30.1389	17.6389	18.3472	21	17.5	22.5833	18.9444	21.9583	28.1667	32.5694	18.0694
52	37.3056	33.2639	43.7917	38.9444	27.7083	20.6806	30.8194	50.2083	9.59722	21.8194	35.1944	18.25	33.8194	35.3194	76.8472	32.5556	23.3333	70.0972	35.9722	36.8333	29.9444	15.375	32.2083	19.6111	40.9306	62.8194	20.75	37.5139	12.9861	81.125	80.8056	74.7639	18.8333	72.1111	67.8194	7.30556	48.2778	74.2639	5.72222	50.0139	37.25	33.4444	39.1944	53.9028	35.7222	36.7361	19.7778	15.375	27.0278
54	24.875	33.7361	40.3194	15.0417	38.0278	18.375	35.5278	16.6806	15.1528	42.9861	26.4583	39.4167	24.375	6.70833	15.0833	31.5	66.6944	37.6667	21.1389	31.4861	0	19.6111	19.0833	0.444444	17.6111	13.0278	29.3472	75.2361	20.2917	26.7222	22.5556	61.0278	50.0694	7.13889	46.5694	75.2778	74.5972	46.8333	14.2917	16.7083	64.9722	44.5417	75.6111	85.25	48.6806	65.0556	69.6528	72.2778	79.1806
56	70.0972	41.6944	32.875	34.25	11.5417	21.3472	22.5833	56.1806	52.8889	58.9306	54.6667	34.3889	45.4167	38.5278	24.2639	24.3194	24.5	3.81944	19	25.1111	40.5	39.1528	53.5972	42.3194	31.6389	45.2917	39.8889	46.0417	56.5	39.0417	44.4167	43.2639	57.6111	38.625	52.75	60.3611	69.1389	59.2917	47.0139	37.2222	48.8889	37.7639	48.0278	45.6389	44.2778	21.7083	30.0833	47.4306	40.0833
58	17.7917	33.8333	16.9306	61.875	35.875	48.3194	33.375	30.6528	32.2083	47.7361	31.875	49.1667	39.2222	55.0833	40.3056	51.5694	33.3056	34.2361	35.2639	32.7361	44.4167	3.98611	34.4583	26.1667	12.6944	39.7083	23.4583	40.3611	48.4861	26.125	56.5278	42.3889	10.0694	40.1806	47.0833	23.6944	15.2778	18.5556	54.2917	46.3611	28.2639	46.2917	53.2639	52.625	19.6528	26.0417	32.1111	19.2083	45.1111
60	0	46.8889	61.1111	65.6944	31.75	82.9306	0	91.4167	21.8611	49.5	83.7361	96.9583	81.6806	76.5	0	0	5.72222	0	0.25	2.73611	0	0	0.208333	0	0	0	0	80.1944	52.8889	87.4306	81.1111	0	75.2222	69.7778	95.6389	97.5833	75.1111	89.125	89.3889	69.1806	66.375	71.4306	0	34.0417	34.0278	74.8472	71.0972	40.4444	61.0556
62	3.47222	44.5278	56.7639	55.0694	12.125	6.125	20.9028	6.34722	12.2639	11.9583	7.41667	52.9861	46.2778	43.8889	19.1944	4.72222	15.3889	17.7778	10.75	17.125	42.5833	5.33333	27.4583	59.2639	0.680556	0	6.33333	58.4306	56.4028	14.4861	13.9861	45.3194	7.44444	29.5556	21.1667	10.2083	53.7778	60.5694	45.0139	43.1389	8.98611	7.15278	41.2778	7.61111	19.7361	15.0556	9.66667	62.0556	77.2778
64	19	20.6806	22.9306	19.6806	35.6528	38.1667	19.5417	49.4167	12.1528	52	34.4167	32.5833	63.1528	16.7639	8.18056	37.7083	21.3333	17.125	16.1944	33.875	8.47222	27.0833	12.2778	24.5417	28.8056	20.3889	13.7778	35.9583	12.5556	20.9028	30.3194	32.0417	21.4444	44.2222	38.0278	21.125	38.125	39.3472	32.9306	25.9306	40.25	31.1389	58.7083	34.5139	45.7361	51.5139	26.9167	66.8889	46.9722
66	70.5139	29.25	84.6111	60.8472	26.2361	55.0694	24.6528	29.7917	23.5417	48.5972	67.1667	59.5833	53.4722	56.3333	43.7361	81.5278	65.1528	32.0278	60.625	37.9722	41.0833	29.5417	68	81.5278	81.5278	82.0972	70.875	17.2222	25.2639	4.125	42.2083	4.23611	21.5417	14.1111	18.8194	22.7639	19.5972	25.2639	32.3194	66.2222	35.5556	66.6806	29.9167	56.5139	43.625	77.2361	97.5139	97.6806	77.0139
68	8.45833	21.7778	19.9583	25.0139	15.9583	39.1944	44.8472	7.72222	8.19444	18.5139	17.4444	24.4722	18.7778	29.7639	20.3194	11.6806	18.8889	18.4028	13.875	16.7083	33.5833	11.1944	17.9028	38.3194	12.9861	30.1944	19.3472	12.9722	13.8056	13.5694	26.8889	24.4444	18.8333	15.9722	16.5139	13.375	9.86111	13.7778	10.0694	30.4583	26.5972	34.8611	27.4444	19.9722	19.5278	28.0278	20.7639	28.125	26.2917
70	10.7361	45.5833	12.8056	16.5139	9.75	45.7917	23.4583	10.7361	19.5139	26.9583	15.1806	26.8472	14.4861	7.125	19.9444	10.1528	18.1528	18.3194	1.09722	7.84722	16.25	22.8472	20.25	43.3889	7.20833	16.1944	26.9861	23.7222	9.01389	9.73611	41.3056	10.2778	14.375	23.9444	37.7917	25.0972	20.9167	13.5556	11.8889	5.76389	25.8194	13.2778	18.0972	12.1389	20.6944	18.0139	7.52778	15.1806	14.9583
72	0.638889	11.3611	0	43.0694	42.2778	53.1111	58.6944	0	1.94444	2.48611	33.1806	61.6528	56.0139	17.7917	30.5417	67.7639	3.86111	19.0278	2.86111	15.7778	82.0694	85.8194	71.4306	3.51389	13.6389	21.9722	12.4861	14.9306	21.0556	0	16.1389	9.63889	35.8472	32.9167	15.0833	3.625	18.5694	0.180556	21.9722	1.69444	4	11.4722	15.6528	60.4444	65.0556	54	13.9444	2.01389	10.6944
74	10	23.9583	8.33333	12.8056	8.25	35.5694	16.1389	20.7917	12.0417	23.1667	4.05556	38.7917	11.125	9.45833	24.0278	34.1667	21.0972	22.3472	23.2639	25.4583	59.5	34.2917	36.1667	26	11.8889	35.9167	33.4861	39.7917	8.58333	40.5	28.9306	29.4167	54.0278	11.4028	21.625	0.902778	36.3333	21.6389	5.5	5.52778	24.6667	15.9722	50.9167	34.3194	25.1806	24.3194	3.81944	21.6667	14.3889
76	11.25	6.52778	8.94444	19.0139	1.65278	66.7778	2.40278	0.513889	4	4.79167	0.888889	8.91667	19.1806	4.94444	73.0972	8.625	3.36111	14.2917	4.38889	3.55556	10.8611	13	0.333333	54.6667	14.875	41.6528	15.625	4.15278	7.13889	10.1389	5.875	0	3.18056	11.3889	2.63889	5.45833	11.875	41.2778	12.8056	33.8611	29.7917	35.6111	10.4861	17.4861	21.3472	23.0556	36.5972	20.0556	22.2222
78	1.52778	43.3056	53.9722	26.0278	4.41667	11.8472	1.56944	35.0556	28.125	7.51389	12.5139	26.8333	0	42.0694	0.486111	0.902778	3.73611	11.875	2.875	4.375	18.8472	3.16667	17.2778	1.875	0.486111	10.4722	2.22222	17.4444	29.5417	6.41667	11.0556	3.41667	13	60.3333	1.61111	13.4583	41.625	0.555556	3.5	24.0278	3.65278	17.6528	6.23611	15.6111	13.7639	15.1806	2.94444	53.5833	0
[truncated: 56 more columns]

## Sheet: Fig4c_Female (4)
Clock Time (hr)	Pair1	Pair2	Pair3	Pair4	Pair5	Pair6
8	47.9632	34.9212	99.8029	26.7411	47.9632	29.1393
10	84.6389	92.5417	87.5278	86.375	82.8611	83.1389
12	57.7361	45.25	71.1806	48.6806	70.7222	59.9306
14	64.5	55.3611	63.5139	66.8611	51.5556	62.3611
16	93.9583	100	83.1389	93.9444	77.0972	83.1389
18	64.8611	37.4722	51.0694	68.6806	75.7361	59.7639
20	15.7083	16.8194	16.5833	33.3194	49.9861	32.6528
22	73.9028	21.5694	58.8056	12.1389	61.7778	15.6667
24	31.3333	31.7778	66.3333	20.0833	32.3194	47.8611
26	77.9028	51.8889	18.7222	58.3611	17.1806	13.1806
28	48.9583	72.625	63.8889	50.4028	46.6528	69.8472
30	53.8889	61.4306	51.8056	71.3611	43.5694	58.4306
32	52.9167	14.5278	44.0556	26.0139	69.2639	38.1111
34	47.0278	69.1944	74.2222	25.7778	45.7361	43.4167
36	99.1389	100	96.5139	98.8472	95.6528	96.4861
38	55.9722	53.125	56.4861	80.5417	83.9444	81.875
40	76.1806	72.9306	74.8056	99.2222	98.625	96.9861
42	53.5556	85.7361	76.3194	67.0972	71.4306	79.6667
44	27.6806	5.16667	30.8611	19.6667	56.9583	16
46	64.7778	34.9722	56.375	36.8472	51.9028	48.1806
48	28.5278	36.6667	18.5278	45.1667	16.0556	20.5833
50	68.8472	53.7222	20.875	53.4444	18.1944	16.5556
52	79.7361	76.8611	33.5556	66.2361	43.5694	48.0694
54	43.8889	33.3889	37.375	71.4861	41.9167	76.7917
56	85.0556	84.6528	74.1528	98.3889	87.8611	65.8889
58	56.3333	21.3056	47.25	58.5556	89.6806	50.2222
60	53.6944	100	90.9444	53.0833	55.1806	90.9444
62	72.5	74.5694	68.4583	98.5694	93.8889	93.8889
64	75.2639	82.2639	93.8472	57.5278	69.1111	83.2083
66	59.9028	60.6806	66.8194	81.2639	76.0694	64.1111
68	53.1944	25.4306	67.4028	26.9167	50.2917	31.8472
70	20.1528	18.2917	16.25	27.7778	34.5278	21.6944
72	77.5694	68.1667	67.7222	61.9306	62.3333	62.1389
74	37.4583	42.5	26.6111	43.3472	35.4583	33.3194
76	95.6944	56.6528	93.3056	60.0139	94.3333	51.8194
78	22.8194	42.6389	55.9167	41.5278	26.9583	40.0139

## Sheet: Fig4c_Female (8)
Clock Time (hr)	Pair1	Pair2	Pair3	Pair4	Pair5	Pair6	Pair7	Pair8	Pair9	Pair10	Pair11	Pair12	Pair13	Pair14	Pair15	Pair16	Pair17	Pair18	Pair19	Pair20	Pair21	Pair22	Pair23	Pair24	Pair25	Pair26	Pair27	Pair28
8	20.7067	24.1578	25.0616	49.5481	49.5892	26.7256	34.5933	13.7634	20.4396	12.5514	16.5366	23.6647	22.7198	17.6253	25.6574	25.5546	31.9638	38.4963	27.4445	31.6352	23.1101	16.7009	42.4404	17.5637	21.2818	31.9228	24.4864	19.7001
10	53.0278	70.0139	66.9167	79.3056	62.4583	65.9167	62.8333	47.5833	40.9028	45.0417	42.8194	43.8472	31.75	71.6528	64.5417	56.5833	53.2222	47.1806	75.9167	58.1944	60.6528	53.125	63.6111	65.8889	58.8889	60.7361	45.2917	46.7222
12	89.5556	89.2222	89.5556	74.8889	71.2361	68.7083	63.0833	99.7917	100	82.8194	81.8472	77.2083	76.0139	99.9028	81.9583	81.75	78.6667	76.0139	82.7778	81.8472	78.9722	76.0139	64.6667	60.1806	68.5972	77.4722	57.8611	54.9861
14	51.2222	44.2917	71.5417	85.0278	95.4028	79.8056	50.6528	48.8472	57.3333	48.0833	57.6389	38.6111	40.5417	86.9306	66.3889	77.9444	70.2917	77.2222	68.5139	95.0833	78.4444	73.2083	80.7778	66.6528	67.4444	77.4861	71	69.5833
16	100	92.3611	82.4306	97.2917	95.6528	91.4028	88.0833	92.3611	82.4306	97.2917	95.6528	91.4028	88.0833	34.1667	91.0556	88.0139	83.6111	80.4028	51.6528	58.5278	70.8611	66.2361	92.9444	88.6944	85.4861	87.0556	83.7361	79.5972
18	83.1389	21.9028	53.7778	45.5417	57.9306	84.4306	82.3333	24.2083	61.5417	35.7778	42.1806	65.7778	35.5556	51.3611	24.5972	47.0972	12.2083	6.73611	48.3056	60.1111	68.4583	63.7917	41.4444	18.9028	16.9028	48.6528	34.6806	94.0833
20	38.4583	33.9861	27.6944	33.0833	44.2222	35.4583	30.25	39.2222	41.2222	53.9306	56.6806	28.5278	28.4028	44	41.9028	53.5972	17.3611	16.9444	48.5556	49.8472	37.2639	26.5139	55.8889	25.9583	32.2778	25.75	25.6944	41.9722
22	39.8472	12.3333	47.5694	21.25	48.875	10.3472	24.9306	20.0139	21.3333	26.9861	19.9306	21.8056	12.9722	15.6111	22.4306	14.2222	32	16.625	15.5278	78.5139	11.4722	62.3194	15.1667	33.5	11.3194	7.06944	25.9444	20.6944
24	52.4861	23.4583	88.4028	94.7778	32.0139	73.6111	67.0833	62.2639	31.8472	20.8056	52.7778	45.125	36.4167	44.1806	30.6944	38.9444	62.1806	18.9583	85.3056	13.7222	68.2917	57	13.625	59.1667	52.2083	29.5417	16.6389	27.4861
26	45.5556	62.1806	85.2917	67.8889	26.8889	48.4861	43.3056	46	44.0694	52.2361	42.5417	38.5972	39.9861	63.0694	46.2917	32.0694	40.5556	24.25	66.2083	29.9722	41.6111	49.3056	23.4167	36.4028	41.7361	29.6111	29.9861	36.6389
28	63.75	71.0694	54.5833	38.0694	49.25	36.0139	69.7917	59.5972	64.4722	53.9444	46.5833	52.4861	46.8333	53.8333	55.4028	57.1806	39.6528	64.5139	50.6528	56.6667	39.1389	41.125	43.6111	23.3194	28.2639	37.125	35.9861	33.5694
30	89.3194	91.9306	70.5417	87.7917	92.375	92.375	92.375	95.9722	53.1111	95.8889	100	98.4583	100	69.6667	95.6389	96.2778	94.6667	100	69.7083	60.7917	48.25	70.0139	97.2778	94.3889	97.2778	100	100	100
32	53.1806	52.3194	85.4167	60.4722	67.7083	40.875	44.9861	49.9722	51.6667	47.8611	30.7778	51.7917	45.3611	55.0278	39.4722	29.9167	43.1111	36.5139	61.7778	59.4167	41.8194	43.6944	55.1806	33.0972	31.125	18.0972	22.5417	43.8611
34	73.7917	54.2083	69.2361	57.4722	71.1389	73.7222	73.7917	81.0556	76.25	80.8056	97.4861	97.0556	90.9444	61.4861	67.4306	68.6667	73.875	89.5	70.6528	71.5556	86.9028	86.9722	75.4583	83.6667	83.6806	96.375	94.2778	100
36	75.1111	69.9306	81.4028	99.1806	76.3194	92.0694	79.3889	57.4028	58.0833	77.0278	58.2083	76.1111	74.9444	63.4861	60.2361	52.3889	73.4167	62.4722	83.0972	69.7917	77.4722	58.4028	75.5556	89.7083	78.4444	68.8333	57.2083	73.4444
38	97.1667	97.4028	96.0417	84.1944	80.8056	87.5833	85.3194	86.6528	65.2639	80.6667	80.7917	88.125	79.4722	100	82.9306	71.375	78.25	76.9861	78.1806	42.4306	73.7639	40.25	60.0556	72.8889	63.8889	70.2639	67.9306	63.875
40	72.4306	71.4444	85.9583	87.3333	25.5	53.6806	82.3333	63.1528	84.3333	81.5833	35.7917	43.8611	85.2917	72.4722	77.3056	73.0556	56.8333	77.8333	97.1667	57.125	50.4028	93.9444	32.6528	50.5833	99.375	14.9722	99.9861	51.8889
42	84.4167	87.8611	87.1528	77.8194	72.4306	87.1528	47.6389	77.0972	93.125	73.3472	86.6389	93.125	42.6667	83.7083	74.2778	83.2917	83.4306	42.8472	76.0833	99.4028	100	43.8889	61.3611	76.0833	43.6944	85.2778	44.4861	43.8889
44	22.5972	26.125	35.9444	44.9444	42.1389	26.625	33.1389	46.8611	36.5694	32.9583	19.5556	27.6111	24.25	38.5972	36.4306	35.5556	26.0556	51.8333	28.8056	25.3333	19.7917	31.625	38.9444	28.2361	42.9444	26.7778	34.9444	31.6944
46	39.9861	16.9306	41.0972	24.8333	31.5278	35.1944	26.6944	25	38.6667	33.625	19.25	46.5417	14.5833	26.3333	18.0972	24.5972	22.5833	16.4167	34.4861	32.5278	37.2361	15.4583	24.0417	22.2778	19.6111	18.3472	15.9861	22.4861
48	61.6667	93.4861	97.4861	97.9722	94.9306	99.4444	89.8194	49.7222	50.625	57.5	54.7361	35.4722	63.8194	93.7222	92.9444	90.1528	94.0972	86.3194	95.9028	91.0417	99.6389	89.5	95.5833	98.625	88.1528	95.0139	83.6111	89.875
50	50.375	45.2639	75.4167	66.3889	34.375	44.1389	37.2361	34.6528	76.9306	71.9583	39.6111	46.5139	52.7917	42.0833	43.625	29.8056	32.3333	42.8472	79.6528	43.5417	44.2639	57.5972	37.7917	38.375	53.1389	33.4028	38.0278	28.5694
52	76.625	93.4167	73.7222	43.1667	84.8194	87.5972	92.8056	70.875	65.1667	49.3472	74.0694	67.2778	67.7917	72.4861	44.1528	88.2361	69.5556	87.5139	45.9444	67.0278	58.9444	72.7361	43.1667	31.4722	42.2083	73.5139	88.1528	68.1806
54	75.7083	74.9583	82.9167	27.2778	52.3889	81.6667	59.9444	65.8056	73.7361	19.875	67.0139	46.8056	43.4306	81.0833	23.7222	72.9722	51.0139	42.4583	43.1528	76.2083	61.6111	63.3194	24.0694	27.4583	18.4306	49.5	57.1528	57.1667
56	69.375	72.0556	70.8472	71.1111	68.0694	70.8194	61.2361	80.7361	87.5278	87.4583	66.25	76.8611	36.375	81.1389	81.0972	34.0417	72.7917	56.125	91.2361	65.6389	75.5833	86.5556	65.4167	79.6111	30.1389	74.9167	47.4583	78.125
58	63.7222	66.2222	73.0972	78.7083	92.4306	99.3889	60.2222	60.7917	53	52.7778	52.375	64.1944	35.0139	53.9306	50.9861	64.7361	64.2778	64.9861	69.75	82.7361	56.8333	59.6667	73.625	96.4722	22.9167	73.1528	62.0278	25.2778
60	68.6111	76.2917	88.5556	78.2639	63.0278	89.9306	85.9444	67.9861	82.5	62.3889	50.9306	70.4722	61.9167	84.9722	69.7083	65.5	83.9722	81.9444	79.8472	62.1389	94.1389	86.5556	52.2222	84.6528	75.5972	89.4583	81.7222	91.3333
62	76.6111	73.1667	63.8056	76.6111	76.6111	50.7639	65.8333	90.5278	61.625	98.2222	99.1111	64.6111	88.2222	75.5694	100	91.7778	63.5694	83.4722	75.6806	68.1528	57.6389	50.4167	100	73.5972	85.1944	73.5972	89.2222	58.125
64	83.0139	78.0972	67.6944	74.5972	72.0278	59.9722	68.875	69.4861	68.6389	74.3194	66.3611	61.8333	69.4167	84.6528	71.5	68.0694	55.9444	53.9861	74.5972	61.6806	60.4028	31.3194	70.3611	78.875	44.6528	66.3194	45.7361	53.0139
66	75.3333	83.8333	64.7083	66.4306	52.1944	76.4306	42.7917	84.2361	85.4306	68.7361	45.1111	61.125	64.2222	94.2083	76.9861	83.4444	69.4583	90.7639	73.5833	55.6528	80.8333	90.0556	35.5278	66.9444	50.2917	69.8194	48.0833	58.1528
68	49.7361	0.291667	30.6111	52.25	27.3611	43.2778	18.0139	8.43056	26.8611	53.125	45.3056	56.7639	31.9861	14.5972	10.875	11.8472	14.9583	10.0972	35.7917	22.5278	27.625	23.9583	30.8889	46.2639	29.7917	37.375	18.9306	24.3889
70	34.4444	31.1667	30.9444	42.5972	36.75	32.5694	30.3472	27.4583	23.4583	41.7083	28.0139	32.9167	34.8194	28.7639	26.4444	34.5417	32.2917	10.9028	28.8194	25.5278	24.8889	12.5	44.9028	23.7222	16.875	32.9583	17.8194	19.3056
72	73.9861	71.875	87.6667	81.8472	82.3056	77.9306	90.1944	42.0556	69.2917	75.1111	67.7083	53.8056	43.5139	70.7083	65.7222	59.1667	61.5278	52.7778	94.0972	90.4306	76.4444	58.8611	93.4444	77.4722	48.7222	76.3611	37.9722	75.7222
74	28.0139	70.4583	88.0972	55.9722	47.4444	37.8889	38.1806	20.4306	28.9444	20.4167	23.3333	16.5694	24.375	78.6944	56.0139	39.6389	34.0694	33.7778	60.0139	49.1528	35.7917	43.4861	37.75	17.25	22.2639	31.0972	33.7222	42.2083
76	31.4444	87.3056	79.2361	84.6806	82.2361	26.7639	70.2778	33.5	18.1528	27.9583	27.3472	30.5972	33.9028	73.4306	78.9444	73.4444	39.4444	82.7222	75.6111	66.5	13.0556	56.25	78.0139	34.0833	57.0694	30.4861	51.8889	36.6528
78	74.0417	16.625	28.9167	49.2917	47.6111	60.2083	30.25	40.4722	45.7639	79.3611	53.1944	86.3056	33.5139	26.375	28.5139	41.8472	36.6806	37.125	30.3056	27.7083	47.0278	18.9028	49.1667	77.875	3.125	50.9722	26.8333	21.2083

## Sheet: Fig4c_Female (16)
Clock Time (hr)	Pair1	Pair2	Pair3	Pair4	Pair5	Pair6	Pair7	Pair8	Pair9	Pair10	Pair11	Pair12	Pair13	Pair14	Pair15	Pair16	Pair17	Pair18	Pair19	Pair20	Pair21	Pair22	Pair23	Pair24	Pair25	Pair26	Pair27	Pair28	Pair29	Pair30	Pair31	Pair32	Pair33	Pair34	Pair35	Pair36	Pair37	Pair38	Pair39	Pair40	Pair41	Pair42	Pair43	Pair44	Pair45	Pair46	Pair47	Pair48	Pair49
8	17.5073	19.3366	11.8482	11.0617	10.8053	18.7895	14.1905	14.5837	22.1576	32.809	9.5059	11.4549	10.6172	15.9002	22.4825	19.9008	10.7198	12.4295	10.8053	15.7634	24.4315	16.1053	15.5582	9.93332	20.0034	8.46299	12.7372	21.696	15.7463	21.4738	18.9263	16.9944	28.5861	12.0362	19.7299	28.8767	25.4402	7.02684	23.286	8.68525	17.7124	13.6605	16.9089	21.6789	14.2418	24.4486	30.1419	18.0715	7.8133
10	33.8889	43.875	47.625	43.7083	21.3472	32.7083	18.0833	19.4722	41.2361	58.75	21.3472	31.8889	45.9722	47.6806	45.0556	23.2778	36.3056	39.3611	11.5694	33.3333	11.0833	5.94444	14.7778	42.1389	11.1667	17.7917	47.1111	34.5556	43.6806	33.3333	23.9722	15.9583	13.375	19.5417	16.3472	27.5139	36.5694	17.1944	20.5	37.4167	32.5556	35.5278	40.375	20.0694	26.1944	21.1389	13.6389	21.7083	41.7222
12	46.3472	49.5972	23.2222	50.5972	23.3889	42.2083	47.6944	37.3056	27.5972	23.3472	41.6528	43.3056	21.375	54.7222	37.4306	47.4861	20.4306	57.75	18.6806	24.3472	23.7917	38.3194	24.2639	26.9028	45.7222	39.1944	26.8056	45.3889	39	15.1806	66.25	15.8194	25.1528	32.4861	34.3333	36.1944	30.4722	43.8472	41.5278	24.7778	51.6528	38.5	25.0833	14.5278	11.5278	23.3889	14.5556	21.4028	23.7778
14	40.3056	44.3472	42.6806	40.9583	21.2222	42.8333	41.9306	51.4583	26.2778	37.0278	39.3611	43.4306	30.9583	46.8611	33.2778	63.2639	62.6667	66.4583	56.3889	61.0556	83.5556	69.25	60.2778	85.2222	55.1528	77.9028	58.125	52.1806	66.1111	43.2778	49.6111	58.5556	61.0417	76.4167	65.6944	55.1528	51.375	60.5139	53.0556	47.375	44.9861	41	64	66.0833	60.3056	67.7778	71.375	61.6389	74.4306
16	51.6944	69.4583	59.9583	51.8611	49.0833	50.8889	40.8611	50.0833	50.5	45.5278	50.3472	27.3056	56.5972	54.8472	24.8333	53.0556	37.5972	66.5556	44.0556	52.25	53.5	55.9028	64.1806	34.6111	41.8194	42.4167	63.4306	45.375	43.1111	58.5	58.0833	48.4167	67.2778	52.6806	59.7222	60.1944	50.0139	76.2361	53.9028	74.375	39.5972	29.7639	39.1389	29.0417	59.0278	34.25	56.1111	40.7778	55.3472
18	19.625	62.8472	65.3472	40.0694	83.3472	72.9028	90.0972	81.7361	53.4167	86.7778	61.2083	87.5	82.9444	20	80.9167	74.2222	45.8611	79.7639	35.3333	46.6806	66.625	22.7361	59.3056	17.8333	28.7361	29.75	71.3194	15.3889	25.6667	79.6806	67.6389	80.8889	71.5139	58.1111	62.9028	83.7083	76.3333	52.5139	43.6806	89.3333	70.6806	69.6806	44.5556	68.6111	56.625	66.4167	69.0278	86.1111	68.75
20	70.6806	50.9722	42.4444	49.9861	58.4583	39.8611	37.5694	53.1667	43.1806	46.9861	41.5694	57.1389	66.5833	74.8333	70.4167	77.7222	71.75	65.9861	78.0139	65.375	66.1528	72.9028	70.9583	72.2222	57.5139	86.6528	92.9167	75.7083	85.0833	52.8889	48.0833	48.0972	71.7639	58.2222	40.9444	54.8056	59.2917	65.0556	64.6667	81.2639	55.5139	72.1806	48.5	44.4167	34.9167	39.875	64.2778	65.0972	54.5278
22	37.7639	55.875	58.9583	72.4306	90.5278	66.9167	70.1111	74.9028	75.3194	73.3889	84.2639	83.1806	61.5694	81.875	60.2639	30.7778	27.6806	61.9722	32.6806	31.0417	34.0278	83.1111	50.8333	77.1111	46.8889	40.4444	41.5	57.5417	51.25	63.8889	72.9722	80.3611	77.0694	56.4028	50.6111	66.0417	62.8611	74.3611	60.1944	50.875	64.625	36.8194	44.7222	80.875	70.6528	71.4444	45.4167	62.1389	39.6389
24	81.8472	41.25	78.2361	75	49.6667	79.5139	77.4861	69.3333	84.4444	82.7361	56.6944	66.1667	75.0694	76.0972	49.0556	48.3472	90.8194	48.75	63.9583	87.1667	60.6667	69.5139	88.5278	83.6111	67.2222	78.6528	91.5833	63.4722	35.9028	64.1111	49.2083	26.4861	29.0278	21.5694	54.1389	70.9583	57.6389	76.5972	26.0278	29.9306	27.4444	7.76389	66.9444	56.5972	73.1806	60.7917	56.4861	95.4861	88.2083
26	33.9167	33.9583	33.7083	40.2083	43.7222	37.7778	35.0972	18	49.6389	32.0556	54.1528	34.75	49.5556	21.625	40.3611	36.3194	45.4306	43.5417	28.1944	37.5278	48.6528	18.4861	29.1667	23.0972	40.0833	33.9306	52.375	43.5694	30.9306	37.5556	27.6806	41.75	46.0417	34.9306	23.0417	33.4583	34.0833	38.0694	39.9028	43.375	25.9722	37.1667	55.6111	36.5556	21.3889	29.3472	9.45833	33.2778	28.5417
28	9.43056	15.6389	26.3056	29.4167	21.1667	29.1111	20.5556	19.2917	25.1389	6.04167	18.5278	19.5	22.9028	14.4306	24.7083	12.375	19.7361	19.6944	25.8889	18.8194	13.9028	18.0694	23.2222	22.9722	26.8194	22.7639	17.6389	26.3056	19.25	15.3472	28.0556	21.1111	27.4722	21.5556	22.4167	24.7083	14.375	17.1389	26.4028	10.4028	25.5556	20.9444	16.5833	13.5972	27.0972	15.0417	27.5556	34.875	16.3889
30	24.4028	35.9167	15.2639	27.25	11.8194	43.5417	11.6389	27.3889	22.3611	25.1111	39.3194	82.5694	24.1389	16.8056	19.875	11.0694	29.5694	45.1667	12.7361	43.2778	33.4444	15.75	32.0278	16.3889	25.3472	30.6528	36.9306	28.75	36.625	19.8611	13.0556	15.5556	15.1944	11.2083	21.6667	19.3194	11.0972	32.5972	30.375	19.7361	18.25	13.9583	43.9722	21.8333	26.8472	49.9306	20.6944	33.5417	26.0694
32	30.375	44.3472	39.3194	39.4306	36.1806	20.7639	43.6806	40.9861	22.9167	37.0972	35.9722	24.3472	24.3194	31.3194	27.9306	57.1528	89.6944	84.8194	44.9167	37.4722	87.7222	50.7778	75.75	52.1944	92.0278	20.2639	71.3611	52.7222	79.8611	49.4028	57.9306	36.875	29.625	53.6528	41.5139	47.7083	37.5139	49.0417	21.1528	41.9306	49	35.5694	82.8056	44.1389	42.7778	91.2778	68.6667	85.3472	52.8333
34	68.0417	71.625	41.7917	63.4444	63.8889	63.4306	32.0278	46.0556	74.2639	69.2778	20.5833	71.3194	64.75	59.8889	59.5139	64.8333	41.7361	46.4722	64.3472	71.7917	35.4444	38.5139	81.0556	87.3611	35.6111	80.1806	70.1111	67.4167	58.3056	47.0139	50.9722	49.8611	58.1528	36.25	34.5417	64.9444	66.4861	38.0417	80.2222	59.2917	51.8472	48.5833	46.625	37.3056	37.6667	25.5	25.1528	51.9583	45.2222
36	60.0139	51.1528	69.4583	67.5556	30.7361	54.5	48.4167	51.4167	29.2639	60.4861	71.3611	58.1806	55.8056	76.6667	66.4306	41.9444	55.2639	53.9861	30.5	46.4583	42.7639	28.6667	20.0278	57.2361	59.75	47.1944	55.6528	60.0972	49.4167	62.5833	57.5	10.5	45.0833	14.0278	64.0417	22.2917	48.5694	63.7083	33.7917	37.1944	56.6806	53.2778	96.9444	23.25	67.75	55.2639	56.5556	18.4861	52.875
38	38.6528	42.0556	46.0278	73.1389	62.0278	67.8889	56.5694	63.7778	65.3472	63.8194	51.6389	49.0556	70.75	75.625	66.8611	56.0694	31.5417	59.7639	40.2222	29.5278	44.5556	54.1944	58.8056	64.625	29.7778	67.4722	41.3472	40.4306	33.1667	19.9167	60.8889	40.5278	46.7222	40.2361	56.2778	59.5833	64.6806	50.1389	70.1389	70.8333	50.6528	48	55.1111	72.8889	42.9028	37.6667	46.8889	44.0139	36.0694
40	49.0972	65.5972	75.8889	44.4306	70.4306	74.3194	68.375	56.5	70.5417	63.4167	60.1111	71.8889	62.1667	55.0139	43.6111	81.7361	45.2222	38.2222	44.8333	47.9861	46.0694	27.5278	44.6528	76.3333	35.8611	43.0972	45.8889	78.8056	46.6111	49.9306	42.9583	58.0694	74.3056	60.8611	45.9722	72.0139	83.5139	53.9306	67.5972	55	89.5278	46.0694	61.0694	61.8194	67.25	68.4306	45.25	63.7639	56.4444
42	82.9722	23.4861	90.7639	87.5694	67.0139	56.7917	55.1389	10.2222	84.2083	87.1944	76.7917	71	83.8889	62.8611	80.0556	52.3889	71.5417	65.625	23.3472	51.9861	76.8611	17.2222	73.7778	71.3889	74.5139	73.0417	75.7639	73.6667	62.375	27.3472	44.5	16.5694	35.3472	88.7639	81.4722	47.4722	16.375	39.9028	62.2639	56.7222	68.9583	42.0139	93.25	70.2361	74.7639	67.7778	7.84722	96.3889	90.1528
44	50.8472	20.0694	75.6111	61.9583	71.5417	61.3056	63.5417	62.2778	51.1806	76.1806	56.3472	77.3333	43.4583	37.7222	66.1667	15.4861	55.4028	42.7361	42.6389	62.2222	15.625	46.4306	75.8056	50.3056	7.56944	19.8056	44.1389	55.5972	37.375	21.2083	24.3194	15.1389	16.4167	11.4722	16.0139	32.0556	27.3889	16.2917	31.9583	32.0694	33.1111	36.5833	70.7778	79.1111	68.1806	66.6806	67.7361	42.7639	87.9028
46	74.2639	23.1389	84.3472	85.0278	78.4167	71.7222	79.6944	67.1944	57.6528	81.1528	84.3056	62.4167	68.3611	83.0556	53.3333	38.9167	66.3333	74.7083	72.2778	48.6944	51.2083	52.5417	49.8056	66.5278	50.7639	59.6389	63.0972	55.8472	48.2639	7.375	27.8611	13.8194	36.9583	18.7083	51.5694	48.0139	31.9861	28.2361	44.3611	30.4722	39.5833	44.6806	83.6944	80.1806	63.9722	81.0972	59.1389	43.7917	74.25
48	83.3194	94.5972	1.48611	48.8472	61.1389	53.2778	33.6944	67.0417	95.875	100	89.7778	78.75	59.9167	61.7083	94.2361	48.0694	10.6111	60.0278	52.4444	44.2778	37.7361	27.1111	71.3611	89.5556	84.4444	69.4028	33.0972	22.5556	73.6667	1.48611	36.7222	24.3333	36.7222	72.8472	75	40.9306	77.375	68.8333	61.5278	52.4861	77.2222	83.5556	3.95833	0.5	30.0833	36.5833	19.1528	1	1.48611
50	56.5139	34.9444	48.4167	33.8333	52.3472	41.1944	7.31944	19.3611	61.2778	25.8472	47.0833	37.5	50.5139	45.4028	47.9583	41.0694	37.7083	20.4444	58.6944	29.2361	35.6389	31.0556	57.6389	19.3056	53.9028	38.8056	60.5417	59.125	55.8611	35.8194	34.8472	53.625	45.5278	13.4722	40.7917	46.9583	61.1806	48.5	61.2083	58.5556	37.0833	26.25	19.0556	33.375	39.2222	12.3472	32.6944	46.6528	18.25
52	5.06944	13.4583	25.5556	21.2083	9.5	5.76389	10.0278	29.4583	23.8472	5.01389	42.0139	20.4028	30.7778	24.3056	29.375	14.7222	18.7917	26.3472	25.0417	32.3333	28.375	17.5	27.0278	29.4444	19.4028	22.2778	15.3889	43.4583	21.2917	50.4306	19.7917	30.9167	20.9861	11.5	16.3889	24.8611	57.1528	18.8472	9.68056	14.2083	11.0833	14.7917	19.75	41.5833	13.2639	12.2083	27.875	21.3611	47.4722
54	68.0139	21.0417	13.1111	59.2361	42.6389	23.8889	31.8333	23.5278	19.6389	15.2361	19.4861	33.0417	40.9444	71.9306	68.4861	18.8611	22.1111	57.5972	47.875	20.0556	34.75	27.2917	15.6667	22.0417	10.4167	27.9167	33.0694	59.4583	60.5278	29.4722	25.5139	29.125	14.5833	27.5972	20.2639	20.625	27.8056	17.8472	19.9444	24.8611	28.4028	25.0556	24.9167	33.0972	13.0556	23.8611	35.4167	13.5139	23.1111
56	36.6111	23.5694	47.4722	36.2639	36.25	35.4444	49.2222	37.3889	40.7361	22.6806	45.8611	48.9722	22.375	26.3889	52.6667	24.6111	52.5694	50.6528	20.0833	45.4444	81.6111	72.8472	67.7361	32.0833	84.875	60.7361	26.2639	34.8889	64.4028	25.2778	18.7778	23.125	17.7361	26.9722	27.7639	28.4722	28.5139	17.4583	27.1806	40.9167	17.0694	20.5139	46.6806	14.5417	34.1528	56.2222	56.5	46.3194	24.4861
58	60.9306	57.25	45.125	49.6806	54.2917	52.2778	44.1667	40.8194	46.75	49.3333	38.5417	50.1944	51.9722	40.2083	63.8333	17.75	49.4306	69.3194	49.1389	44.3194	57.0278	43.9306	39.4583	29.3889	45.9583	52.1944	53.0972	34.5417	67.2361	32.9028	42.25	32.8472	40.7639	7.77778	39.7917	46.4444	56.8472	33.3333	47.1944	35.1111	43.5139	58.6528	51.7222	31.1111	46.9861	28.0278	36.6667	28.3472	49.6806
60	49.8611	40.6389	34.875	54.0417	10.3889	30.6389	63.0694	48.375	21.375	16.7361	59.5694	33.5	18.2083	51.6389	15.9028	53.7639	37.1528	56.6111	17.9167	30.7917	59.5694	34.5139	22.75	30.8889	55.4028	26.6111	21.0833	55.4722	19.25	53.3611	61.1944	32.6389	43.75	58.8611	41.6389	27.4722	47.625	53.3611	38.6667	27.25	65.4722	45.3056	44.4028	28.6667	61.7917	36.7361	46.5833	25.5417	42.75
62	46.7778	63.2778	67.4583	80.3056	49.1806	74.5139	76.3194	82.3056	79.1667	35.0972	65.4306	66.0278	15.9167	58.7222	79.7639	36.3333	40.8472	36.375	44.2639	34.9444	52.2083	55.5417	43.3056	33.5417	46.7639	28.7917	28.0278	46.4444	51.7222	41.7083	81.6667	54.1667	61.5694	67.1389	67.875	69.2361	53.0278	46.25	31.0972	56.6667	56.1806	59.9306	64.1389	76.7778	57.3889	50.0139	59.0833	50.0972	40.5972
64	61.0139	67.2917	74.9028	65.75	80.2778	72.1111	79.9861	76.6111	58.6389	52.4028	36.4167	35.4028	30.0278	55.5833	54.1528	87.3194	65.2222	59.4583	62.0972	87.75	71.4722	82.7778	55.8611	93.2083	47.8611	20.5139	32.8472	67.0694	72.0139	43.6528	48.25	70.5556	88.6806	56.2361	73.375	51.2083	89.5694	12.5833	10.1528	8.25	58.625	61.1389	51.8194	56.2639	50.5694	80.4167	79.9167	54.2361	60.4722
66	43.8333	60.9583	59.9861	61.5694	21.6111	59.1528	0.166667	67.6806	64.9028	27.3056	30.6806	45.2917	9.05556	63.125	38.9028	78.5278	77.2361	46.8472	24.3333	62.3194	32.0556	59.6944	79.1528	54.0694	63.2361	51.3611	37.9722	53.375	55.2083	83.1806	83.6944	41.9167	83.4028	43.4444	71.7361	91.9167	62.9306	60.7083	95.7778	46.7639	68.0833	84.6528	58.25	44.8611	73.3611	25.4583	74.8611	92.0278	64.6389
68	73.7639	70.8056	69.8472	100	68.7917	67.1667	35.6389	67.0972	86.6528	73.1667	72.4444	59.3333	84.0278	71.4167	66.5556	89.3472	66.5139	89.7917	69.25	53.6667	68.9861	33	71.5972	48.1806	49.0278	61.3056	67.8056	44.3194	51.6667	67.3889	86.1528	64.75	67.5417	64.0417	19.3472	57.4444	30.0417	50.2639	67.875	40.3472	34.4722	42.9306	69.7639	39.4722	33.2639	35.3611	55.7222	78.9861	58.625
70	21.3611	24.2361	27.5556	13.1389	26.0278	18	13.2778	19.2083	27.0417	22.0972	24.8194	21.375	40.5833	23.5694	23.9583	47	55.9861	46.0278	71.3472	47.875	59.6667	63.0278	64.0417	70.3333	59.7778	69.0556	28.9306	56.625	44.0694	80.2639	38.4028	63.6806	47.3056	40.0694	80.625	53.375	78.0694	69.4167	77.0694	63.1528	71.7778	72.1111	69.3333	94.6389	82.9722	83.4028	71.625	95.5278	84.9028
72	79.2222	80.2917	65	58.8472	89.0417	76.4722	63.0972	38.8194	58.2083	91.4167	74.0972	79.6528	92.9583	81.3333	86.7778	90.7361	61.9167	61.7778	85.5	66.1667	75.6111	27.5139	47.1528	95.0556	56.0417	61.5	95.7361	55.0556	84.6806	84.8194	55.3194	86.2083	71.5556	98.3056	32.9861	46.6944	91.9722	57.5833	79.4028	98.0972	56.0139	88.1111	48.8889	90.8889	88	61.75	45.9028	39.1667	78.4028
74	58.25	56.9583	58.5278	52.4444	41.0694	56.4306	43.3611	40.6944	51.9444	58.5139	60.6667	49.0139	63.5417	66.5694	30.8333	50.6667	57.375	57.5	48.125	58.0278	32.375	30.0139	46.5833	51.0556	45.9583	60.625	55.7222	54.3194	31.4861	52.4306	51.1528	39.0139	40.3056	31.9306	27.5833	36.3194	41.75	47.1944	44.1528	51.625	55.1806	34.5278	58.1806	40.0278	43.8889	21	38.5556	40.9167	55.6667
76	13.4722	40.1111	35.7222	27.3056	23.9722	29.9306	45.75	39.0972	19.0556	12.1806	22.0972	15.9306	23.3889	22.1944	33.5556	38.4028	28.4861	28.2083	15.3333	35.4444	9.43056	15.5	33.1806	41.8333	26.2639	66.4444	21.9722	46.1806	19.6667	28.4444	27	12.4167	32.6528	23.5	13.5278	29.5278	32.1389	25.9583	46.875	25.5139	40.6111	34.0694	29.3889	25.0278	29.8194	25.0972	15.8056	15.0833	32.0278
78	57.1944	56.0417	42.3194	35.4861	38.7778	42.2083	19.8194	14.5417	20.75	56.4167	27.4028	34.125	19.2083	48.5972	62.0417	39.5972	54.5417	47.2361	43.9167	38.2083	36.375	20.3472	30.375	48.7083	23.9861	35.1528	13.9306	39.75	72.4722	23.2222	22.8472	27.8889	39.2639	19.0972	14.9167	16.4861	42.6667	17.8194	38.9167	36.625	38.7361	48.9028	54.0833	32.0972	30.3611	44.3472	29.9167	40.4444	36.0278
[truncated: 71 more columns]

## Sheet: Fig4d_Male (4)
Day	Phase	Pair1	Pair2	Pair3	Pair4	Pair5	Pair6
1	Light	64.5819	60.4462	66.4717	63.1077	68.4232	65.1004
1	Dark	38.0926	45.9768	42.2407	36.6505	37.7616	49.2616
2	Light	78.1412	74.3356	75.3634	76.3218	80.125	80.8194
2	Dark	34.2662	48.2338	50.2778	43.8032	40.5	46.2269
3	Light	69.4097	69.8264	69.3935	72.3935	73.0579	76.3102
3	Dark	35.6991	46.8843	45.0509	39.7523	37.5856	56.5231

## Sheet: Fig4d_Male (8)
Day	Phase	Pair1	Pair2	Pair3	Pair4	Pair5	Pair6	Pair7	Pair8	Pair9	Pair10	Pair11	Pair12	Pair13	Pair14	Pair15	Pair16	Pair17	Pair18	Pair19	Pair20	Pair21	Pair22	Pair23	Pair24	Pair25	Pair26	Pair27	Pair28
1	Light	44.965	43.3	50.2967	66.905	67.415	64.1367	48.055	51.9967	36.485	54.7167	60.8733	58.2233	38.1483	59.7567	41.26	50.0833	49.07	40.1983	42.825	55.2667	50.36	28.4933	63.64	65.8483	46.88	69.145	51.6567	41.62
1	Dark	43.69	52.9733	52.38	41.21	52.24	50.0967	38.8733	35.815	36.665	30.7167	38.505	38.3083	39.5383	45.5783	39.0933	54.0633	52.1933	47.4683	35.1883	48.0367	39.32	37.77	35.4217	29.27	33.4433	37.7567	45.4367	42.2317
2	Light	56.1567	61.02	59.5283	55.4467	71.2683	53.63	64.2917	53.22	34.5433	40.3017	55.215	46.3117	42.6767	49.3417	40.6283	65.8283	43.1617	57.95	43.92	55.44	44.685	57.75	50.1483	41.19	45.1767	49.7583	56.7883	52.265
2	Dark	32.0833	41.7483	44.1367	28.44	37.5667	46.0167	43.565	30.8867	39.6617	38.5683	27.1267	38.9083	49.5367	39.79	21.6033	41.9433	30.1167	36.585	31.0117	35.9983	47.4667	42.6583	21.085	32.975	33.4167	30.58	47.43	43.5483
3	Light	48.4983	66.7317	60.345	57.6133	65.1583	48.2983	71.7467	51.6433	48.9583	45.3883	60.5617	51.4917	45.3783	68.8617	55.75	67.61	52.035	68.9683	62.77	69.105	58.595	66.1517	60.3367	50.5417	55.8667	52.64	71.0267	60.925
3	Dark	40.4467	42.97	47.3117	41.6	51.6017	41.87	44.2567	36.3667	40.34	37.75	45.6183	40.8967	36.545	50.5583	35.8033	41.36	47.7083	47.3967	37.73	39.9667	53.3583	45.66	41.815	39.2017	38.5917	47.8317	48.7767	39.5617

## Sheet: Fig4d_Male (15)
Day	Phase	Pair1	Pair2	Pair3	Pair4	Pair5	Pair6	Pair7	Pair8	Pair9	Pair10	Pair11	Pair12	Pair13	Pair14	Pair15	Pair16	Pair17	Pair18	Pair19	Pair20	Pair21	Pair22	Pair23	Pair24	Pair25	Pair26	Pair27	Pair28	Pair29	Pair30	Pair31	Pair32	Pair33	Pair34	Pair35	Pair36	Pair37	Pair38	Pair39	Pair40	Pair41	Pair42	Pair43	Pair44	Pair45	Pair46	Pair47	Pair48
1	Light	22.0161	37.674	31.5855	43.0408	39.9005	32.9898	30.5628	36.9688	28.2428	44.9936	25.1626	31.4099	37.7504	35.786	22.2461	12.102	21.6927	25.0626	25.7086	18.1869	22.4184	23.2326	29.9174	20.6945	31.9906	26.9999	28.1858	34.9706	49.1579	46.2151	41.2554	49.1706	41.5771	46.1778	43.3452	39.2138	47.365	53.1504	48.5015	38.6477	42.5035	36.0525	24.343	38.5308	32.4842	36.6439	17.9001	28.5529
1	Dark	28.7894	16.0162	23.9329	22.9282	31.4931	18.4792	24.2569	25.5	27.1806	26.4699	21.3727	26.3472	30.794	21	19.2292	22.713	21.2477	30.3079	21.8611	27.0671	27.213	19.5625	14.9745	22.7222	25.2778	29.1435	19.6505	27.7384	32.7245	28.044	35.4977	31.4167	15.1088	40.1921	27.7824	20.4213	29.662	23.0394	36.2708	22.8287	25.3565	23.4931	33.537	29.1875	38.8519	23.1921	24.6644	28.1458
2	Light	27.1944	33.3218	24.6898	40.1296	40.4815	25.8704	37.2199	31.625	39.8935	43.7639	41.1597	43.5671	38.4792	46.375	21.3773	33.9931	32.8981	28.4468	29.1458	52.8495	13.2708	32.6713	24.9468	32.3102	24.956	24.4699	36.9074	33.7569	41.4815	54.0093	29.588	32.8935	45.1921	34.6389	38.9884	36.5694	38.2755	53.4792	47.3125	32.6829	39.4537	33.0556	41.5949	25.1644	43.8472	24.4051	31.6505	38.9745
2	Dark	21.4213	23.0486	24.0903	30.2894	25.1875	19.9815	23.8356	25.6759	21.8843	29.0486	28.1736	33.0046	22.5532	22.8356	28.0394	26.0324	30.2616	30.7569	21.3125	28.2986	22.7106	22.4769	23.8657	25.1921	19.0324	27.7014	26.6458	31.0139	15.6806	33.0856	34.1713	38.7685	33.7963	25.081	30.4421	22.4421	34.8727	38.8542	20.8519	28.9468	26.4398	27.5463	38.6806	31.4421	32.5926	34.5046	35.3148	27.2639
3	Light	30.1458	36.1458	45.8704	49.5694	25.5301	41.9931	20.1759	43.9676	25.8194	44.787	46.5463	54.2778	54.8704	47.8495	22.6134	33.3079	27.5671	17.4977	23.6806	24.9259	29.5093	17.5162	32.6667	38.9699	25.8912	31.2477	25.7222	46.3681	42.0162	32.0185	44.7616	27.875	32.2222	39.412	45.581	39.2894	45.1713	48.6921	50.1597	48.0093	38.0532	43.4097	38.5324	38.4907	34.5093	44.4005	44.5648	55.6181
3	Dark	7.10185	25.419	17.3356	23.7407	13.7176	42.0486	24.5185	12.4699	12.3032	13.9051	13.8773	31.2523	19.9306	18.5255	28.0694	22.2153	11.5162	17.3773	8.06019	12.287	36.8519	28.3866	27.2269	27.9606	10.1806	26.0671	18.3588	18.8356	14.8565	13.3935	21.6991	12.8657	23.2106	25.9931	15.8773	10.3194	23.1968	15.1644	10.956	16.8889	19.088	21.4745	21.4722	26.662	27.5949	27.0995	14.2662	23.4375
[truncated: 57 more columns]

## Sheet: Fig4e_Female (4)
Day	Phase	Pair1	Pair2	Pair3	Pair4	Pair5	Pair6
1	Light	68.9429	60.9244	76.0389	65.2138	67.6559	62.9121
1	Dark	50.2824	42.6852	46.0231	40.9444	41.9144	39.6065
2	Light	64.1319	65.919	70.4005	66.25	77.4421	72.7569
2	Dark	52.2431	40.1296	32.9282	48.8079	38.0995	37.6968
3	Light	67.125	70.5787	73.5787	74.5648	78.6319	74.7106
3	Dark	51.1481	42.2801	54.5347	43.5857	50.6505	40.1389

[truncated: 26 more sheets: Fig4e_Female (8), Fig4e_Female (16), Fig4f_Male (4), Fig4f_Female (4), Fig4g_Male (8), Fig4g_Female (8), Fig4h_Male (15), Fig4h_Female (16), Fig4i_Male (4), Fig4i_Female (4), Fig4j_Male (8), Fig4j_Female (8), Fig4k_Male (15), Fig4k_Female (16), Fig4l_Male (4), Fig4l_Male (8), Fig4l_Male (15), Fig4m_Male (4), Fig4m_Male (8), Fig4m_Male (15) …]
