# Supplementary material for: IntelliProfiler: a research workflow for analyzing multiple animals with a high-resolution home-cage RFID system
Source: Lab Anim (NY). 2026 Jan 16;55(2):48–63. doi: 10.1038/s41684-025-01668-4 (PMC12867760; doi:10.1038/s41684-025-01668-4)
Supplement: Supplementary file 9 — Multisheet Excel file containing raw data used to generate the graphs shown in all panels of Fig. 6. [file 41684_2025_1668_MOESM9_ESM.xlsx]

## Sheet: Fig6b_CM(8)_TimeSeries
Clock Time (hr)	Same	Close	Intermediate	Away
8	0.137413	0.143675	0.0688513	0.65006
10	0.105064	0.299816	0.0541667	0.540952
12	0.21933	0.487877	0.0674802	0.225312
14	0.0944792	0.43313	0.128517	0.343874
16	0.126334	0.437634	0.103606	0.332426
18	0.155079	0.449291	0.0855506	0.310079
20	0.114678	0.174286	0.0539831	0.657054
22	0.105575	0.124668	0.11502	0.654737
24	0.105253	0.423428	0.119395	0.351925
26	0.11625	0.385933	0.0867014	0.411116
28	0.118522	0.308646	0.029246	0.543586
30	0.11062	0.425908	0.0738938	0.389578
32	0.134643	0.224196	0.0455506	0.59561
34	0.115258	0.434568	0.100213	0.34996
36	0.128348	0.503671	0.038879	0.329102
38	0.119196	0.560332	0.108185	0.212287
40	0.127569	0.310556	0.141572	0.420303
42	0.123725	0.321186	0.0965823	0.458507
44	0.0763095	0.0887946	0.0454762	0.78942
46	0.0849405	0.0950496	0.0644246	0.755585
48	0.100848	0.30432	0.128318	0.466513
50	0.100174	0.240878	0.0853175	0.573631
52	0.103854	0.576062	0.115744	0.20434
54	0.0816617	0.362912	0.0826339	0.472793

## Sheet: Fig6b_CM(8)_Light_Pie
Category	Proportion
Same	13.2203
Close	38.3828
Intermediate	8.65962
Away	39.7373

## Sheet: Fig6b_CM(8)_Dark_Pie
Category	Proportion
Same	10.1557
Close	29.2574
Intermediate	8.33461
Away	52.2523

## Sheet: Fig6c_CF(8)_TimeSeries
Clock Time (hr)	Same	Close	Intermediate	Away
8	0.133078	0.129651	0.0455306	0.691741
10	0.331215	0.238294	0.0320337	0.398457
12	0.305208	0.475422	0.00631448	0.213056
14	0.173046	0.504048	0.078373	0.244534
16	0.401865	0.432639	0.0730208	0.0924752
18	0.172728	0.302941	0.312242	0.212088
20	0.128839	0.240685	0.0851885	0.545288
22	0.0775298	0.176141	0.0929861	0.653343
24	0.153532	0.310124	0.325526	0.210818
26	0.163943	0.277024	0.103487	0.455546
28	0.147063	0.34063	0.0696429	0.442664
30	0.354782	0.522083	0.0295437	0.0935913
32	0.219578	0.243214	0.0374454	0.499762
34	0.303061	0.485466	0.0552331	0.15624
36	0.259777	0.461121	0.0592609	0.219841
38	0.160089	0.608403	0.0939038	0.137604
40	0.158626	0.51249	0.119067	0.209816
42	0.231766	0.500843	0.0314782	0.235913
44	0.167713	0.161652	0.0460466	0.624588
46	0.12935	0.13497	0.0408581	0.694821
48	0.329191	0.503581	0.0814286	0.0857986
50	0.172971	0.298393	0.0680258	0.46061
52	0.260818	0.419663	0.0486161	0.270903
54	0.147197	0.393636	0.0602034	0.398963

## Sheet: Fig6c_CF(8)_Light_Pie
Category	Proportion
Same	23.7503
Close	40.7878
Intermediate	7.86586
Away	27.5961

## Sheet: Fig6c_CF(8)_Dark_Pie
Category	Proportion
Same	18.6078
Close	31.4882
Intermediate	8.76294
Away	41.1411

## Sheet: Fig6d_AM(8)_TimeSeries
Clock Time (hr)	Same	Close	Intermediate	Away
8	0.0159219	0.153074	0.168469	0.662535
10	0.0783036	0.350913	0.184737	0.386047
12	0.097495	0.431513	0.227331	0.243661
14	0.0921032	0.515337	0.2631	0.129459
16	0.106716	0.535427	0.244544	0.113313
18	0.0925347	0.519643	0.233403	0.15442
20	0.0344643	0.175238	0.12809	0.662207
22	0.0284325	0.155987	0.158333	0.657247
24	0.0140923	0.121939	0.1519	0.712068
26	0.0301736	0.181101	0.126295	0.662431
28	0.0972222	0.43185	0.222262	0.248666
30	0.0105952	0.115536	0.144876	0.728993
32	0.0819891	0.422237	0.215298	0.280476
34	0.0811409	0.417247	0.203998	0.297614
36	0.0898512	0.46057	0.229425	0.220154
38	0.117788	0.504836	0.225069	0.152307
40	0.0626488	0.425312	0.278636	0.233403
42	0.0971925	0.436399	0.218502	0.247907
44	0.0359772	0.221141	0.175352	0.56753
46	0.0103571	0.109826	0.131334	0.748482
48	0.0107242	0.111528	0.121305	0.756443
50	0.0395387	0.221483	0.145248	0.59373
52	0.0685913	0.32316	0.166548	0.441701
54	0.0340675	0.18557	0.121463	0.658899

## Sheet: Fig6d_AM(8)_Light_Pie
Category	Proportion
Same	8.44737
Close	43.1042
Intermediate	22.4376
Away	26.0108

## Sheet: Fig6d_AM(8)_Dark_Pie
Category	Proportion
Same	3.45197
Close	19.6197
Intermediate	14.9417
Away	61.9866

## Sheet: Fig6e_AF(8)_TimeSeries
Clock Time (hr)	Same	Close	Intermediate	Away
8	0.0354202	0.172711	0.14005	0.651819
10	0.0950595	0.45937	0.176081	0.269489
12	0.0885615	0.347277	0.161101	0.403061
14	0.079747	0.414187	0.180322	0.325744
16	0.0774355	0.430491	0.184013	0.308061
18	0.103735	0.454082	0.194539	0.247644
20	0.0684474	0.289524	0.111617	0.530412
22	0.0324107	0.144529	0.083378	0.739683
24	0.0216667	0.108938	0.105308	0.764087
26	0.0203671	0.121627	0.0907341	0.767272
28	0.0982391	0.452951	0.179812	0.268998
30	0.0371577	0.232287	0.114549	0.616007
32	0.114415	0.561057	0.190035	0.134494
34	0.125432	0.580169	0.196414	0.0979861
36	0.106687	0.468418	0.153978	0.270918
38	0.123145	0.577525	0.179345	0.119985
40	0.104444	0.547902	0.186081	0.161572
42	0.132436	0.614469	0.215218	0.037877
44	0.0496478	0.200888	0.115888	0.633576
46	0.0174306	0.122545	0.10186	0.758165
48	0.0192014	0.0957242	0.105357	0.779717
50	0.0347222	0.154529	0.0789782	0.731771
52	0.0797619	0.284534	0.0785417	0.557163
54	0.0422917	0.200352	0.0960516	0.661305

[truncated: 16 more sheets: Fig6e_AF(8)_Light_Pie, Fig6e_AF(8)_Dark_Pie, Fig6f_CM(15)_TimeSeries, Fig6f_CM(15)_Light_Pie, Fig6f_CM(15)_Dark_Pie, Fig6g_CF(16)_TimeSeries, Fig6g_CF(16)_Light_Pie, Fig6g_CF(16)_Dark_Pie, Fig6h_AM(16)_TimeSeries, Fig6h_AM(16)_Light_Pie, Fig6h_AM(16)_Dark_Pie, Fig6i_AF(16)_TimeSeries, Fig6i_AM(16)_Light_Pie, Fig6i_AM(16)_Dark_Pie, Fig6i_CF(16)_Light_Pie, Fig6i_CF(16)_Dark_Pie]
