# Supplementary material for: IntelliProfiler: a research workflow for analyzing multiple animals with a high-resolution home-cage RFID system
Source: Lab Anim (NY). 2026 Jan 16;55(2):48–63. doi: 10.1038/s41684-025-01668-4 (PMC12867760; doi:10.1038/s41684-025-01668-4)
Supplement: Supplementary file 11 — Multisheet Excel file containing raw data used to generate the graphs shown in all panels of Fig. 8. [file 41684_2025_1668_MOESM11_ESM.xlsx]

## Sheet: Fig8a-c_PCA
ID	Group	Activity_L	Activity_D	Sociability_L	Sociability_D
1	Male4	15.5797	22.0103	69.7744	42.9691
2	Male4	30.4029	34.1516	71.7291	38.2346
3	Male4	38.9287	47.2889	70.9624	45.9236
4	Male4	42.1863	45.8602	72.785	45.0476
5	Male8	22.9763	36.4373	58.3241	43.5751
6	Male8	19.0031	44.9654	48.8454	37.9987
7	Male8	29.8565	39.2137	54.2102	41.5248
8	Male8	30.3728	39.0475	52.5466	42.4089
9	Male8	22.3927	39.8949	51.7692	34.4731
10	Male8	21.9108	32.4339	60.4269	41.4362
11	Male8	21.0448	44.1757	52.5682	41.3913
12	Male8	18.2067	46.1053	52.953	42.0138
13	Male15	27.5972	33.3495	34.1609	23.2206
14	Male15	17.9543	24.535	34.825	22.8122
15	Male15	20.2012	25.4717	36.0474	22.7741
16	Male15	19.0108	23.1368	32.4022	22.1512
17	Male15	18.0509	26.9938	36.0631	22.3517
18	Male15	28.6361	33.5178	35.8729	23.1462
19	Male15	32.1761	24.2743	35.0719	26.5376
20	Male15	22.4592	24.5976	37.4173	28.4786
21	Male15	17.9795	26.5462	37.2242	21.8891
22	Male15	16.0099	20.4763	37.3615	27.9227
23	Male15	29.7842	42.1558	41.366	27.7952
24	Male15	12.8799	24.537	37.87	22.7426
25	Male15	26.5367	32.67	40.7058	25.6147
26	Male15	19.7679	24.0751	46.3135	27.6886
27	Male15	28.0147	39.2136	42.1137	24.8634
28	Female4	42.0347	57.4361	68.6267	45.8061
29	Female4	25.8935	37.4968	69.9954	46.4084
30	Female4	38.7032	50.226	68.2034	41.7639
31	Female4	31.9041	46.4687	72.6809	42.3992
32	Female8	27.1613	39.3772	70.7305	54.4673
33	Female8	33.4027	39.5341	65.7747	46.1631
34	Female8	40.8234	55.9044	66.3051	47.2816
35	Female8	40.7864	39.1427	68.6513	50.8889
36	Female8	25.803	44.6964	66.8089	47.8986
37	Female8	29.6391	37.8926	64.3398	47.3591
38	Female8	36.6832	43.7779	66.4157	45.5057
39	Female8	40.3353	35.3816	61.2994	44.0247
40	Female16	21.6776	30.4599	48.4706	47.7342
41	Female16	33.1893	56.5677	47.7659	46.4277
42	Female16	36.1646	38.57	47.7389	40.8888
43	Female16	28.4644	44.7648	48.9157	43.881
44	Female16	31.0889	46.8982	52.9027	45.2918
45	Female16	48.3621	56.5116	42.5712	45.2095
46	Female16	54.8242	69.5153	48.0388	43.9145
47	Female16	32.2625	36.7562	47.4771	38.6277
48	Female16	37.7865	49.645	45.6818	37.4257
49	Female16	50.7493	58.6996	48.698	44.3153
50	Female16	32.7817	33.1781	48.5295	46.3418
51	Female16	47.0306	45.0441	46.9291	43.5357
52	Female16	49.0802	58.8279	46.129	44.934
53	Female16	20.7786	33.7989	45.9356	45.354
54	Female16	33.219	44.8144	47.6695	44.0459
55	Female16	26.1215	47.4149	49.5713	43.3667

## Sheet: Fig8d-f_PCA
ID	Group	Activity_L	Activity_D	Sociability_L	Sociability_D
1	Control male8	22.9763	36.4373	58.3241	43.5751
2	Control male8	19.0031	44.9654	48.8454	37.9987
3	Control male8	29.8565	39.2137	54.2102	41.5248
4	Control male8	30.3728	39.0475	52.5466	42.4089
5	Control male8	22.3927	39.8949	51.7692	34.4731
6	Control male8	21.9108	32.4339	60.4269	41.4362
7	Control male8	21.0448	44.1757	52.5682	41.3913
8	Control male8	18.2067	46.1053	52.953	42.0138
9	Control male15	27.5972	33.3495	34.1609	23.2206
10	Control male15	17.9543	24.535	34.825	22.8122
11	Control male15	20.2012	25.4717	36.0474	22.7741
12	Control male15	19.0108	23.1368	32.4022	22.1512
13	Control male15	18.0509	26.9938	36.0631	22.3517
14	Control male15	28.6361	33.5178	35.8729	23.1462
15	Control male15	32.1761	24.2743	35.0719	26.5376
16	Control male15	22.4592	24.5976	37.4173	28.4786
17	Control male15	17.9795	26.5462	37.2242	21.8891
18	Control male15	16.0099	20.4763	37.3615	27.9227
19	Control male15	29.7842	42.1558	41.366	27.7952
20	Control male15	12.8799	24.537	37.87	22.7426
21	Control male15	26.5367	32.67	40.7058	25.6147
22	Control male15	19.7679	24.0751	46.3135	27.6886
23	Control male15	28.0147	39.2136	42.1137	24.8634
24	Control female8	27.1613	39.3772	70.7305	54.4673
25	Control female8	33.4027	39.5341	65.7747	46.1631
26	Control female8	40.8234	55.9044	66.3051	47.2816
27	Control female8	40.7864	39.1427	68.6513	50.8889
28	Control female8	25.803	44.6964	66.8089	47.8986
29	Control female8	29.6391	37.8926	64.3398	47.3591
30	Control female8	36.6832	43.7779	66.4157	45.5057
31	Control female8	40.3353	35.3816	61.2994	44.0247
32	Control female16	21.6776	30.4599	48.4706	47.7342
33	Control female16	33.1893	56.5677	47.7659	46.4277
34	Control female16	36.1646	38.57	47.7389	40.8888
35	Control female16	28.4644	44.7648	48.9157	43.881
36	Control female16	31.0889	46.8982	52.9027	45.2918
37	Control female16	48.3621	56.5116	42.5712	45.2095
38	Control female16	54.8242	69.5153	48.0388	43.9145
39	Control female16	32.2625	36.7562	47.4771	38.6277
40	Control female16	37.7865	49.645	45.6818	37.4257
41	Control female16	50.7493	58.6996	48.698	44.3153
42	Control female16	32.7817	33.1781	48.5295	46.3418
43	Control female16	47.0306	45.0441	46.9291	43.5357
44	Control female16	49.0802	58.8279	46.129	44.934
45	Control female16	20.7786	33.7989	45.9356	45.354
46	Control female16	33.219	44.8144	47.6695	44.0459
47	Control female16	26.1215	47.4149	49.5713	43.3667
48	AFO male8	54.1095	63.3261	52.7833	26.7502
49	AFO male8	55.2533	58.6871	48.6403	23.3832
50	AFO male8	61.4109	76.716	51.4777	19.352
51	AFO male8	47.8531	65.9324	54.2113	22.0525
52	AFO male8	41.6129	46.1767	47.8806	23.3219
53	AFO male8	46.2103	71.6411	50.0591	20.7413
54	AFO male8	50.1577	66.9509	53.2398	24.1769
55	AFO male8	59.5557	71.3532	54.2887	24.7951
56	AFO female8	48.9277	53.9409	60.694	24.075
57	AFO female8	54.3298	75.4419	53.0983	22.03
58	AFO female8	60.0177	65.6507	57.2778	23.7708
59	AFO female8	62.7897	71.1804	54.0393	25.4435
60	AFO female8	71.6046	72.5226	59.9631	23.6413
61	AFO female8	65.6498	68.9954	55.6784	26.0889
62	AFO female8	55.6605	53.2899	57.725	26.1798
63	AFO female8	47.396	58.4383	56.1909	24.0881
64	AFO male16	34.046	36.4198	20.7131	15.3905
65	AFO male16	38.7853	43.8177	27.6427	15.808
66	AFO male16	33.5129	37.3847	27.4958	16.2109
67	AFO male16	31.4291	35.4256	30.1694	14.715
68	AFO male16	25.204	32.7531	32.295	16.2085
69	AFO male16	37.0695	36.45	31.6201	16.6993
70	AFO male16	29.4095	36.0518	29.841	16.6032
71	AFO male16	32.5234	31.7835	26.0182	17.8075
72	AFO male16	34.8509	48.9626	31.2078	17.0815
73	AFO male16	38.9277	51.0384	33.0097	16.3442
74	AFO male16	37.4749	46.3891	28.9608	15.5312
75	AFO male16	31.9777	39.5985	26.4995	16.0586
76	AFO male16	32.7224	39.0095	27.8165	18.0754
77	AFO male16	30.0929	37.0719	27.0648	14.9725
78	AFO male16	28.3736	39.2558	30.3876	15.6312
79	AFO male16	34.497	43.4908	34.2241	15.9949
80	AFO female16	22.5094	40.554	49.746	16.4469
81	AFO female16	29.8911	42.5962	45.3586	17.9823
82	AFO female16	24.2008	41.2154	48.9944	19.2835
83	AFO female16	28.9176	49.8117	48.6554	19.3969
84	AFO female16	24.892	34.9877	51.4339	18.1829
85	AFO female16	27.1076	40.4872	47.2632	19.7405
86	AFO female16	23.0689	32.2389	45.136	18.362
87	AFO female16	25.7344	33.0092	47.678	18.5459
88	AFO female16	26.3399	33.0453	41.1539	19.3817
89	AFO female16	37.7202	47.311	51.3664	22.5475
90	AFO female16	33.1467	45.2045	51.08	19.8335
91	AFO female16	34.4115	37.1511	47.0787	19.4615
92	AFO female16	39.3593	67.3491	49.2489	19.5513
93	AFO female16	24.194	32.8213	46.127	18.5282
94	AFO female16	24.0548	46.7588	49.6578	18.9258
95	AFO female16	33.1198	53.6861	50.7759	20.0353
