# Supplementary material for: IntelliProfiler: a research workflow for analyzing multiple animals with a high-resolution home-cage RFID system
Source: Lab Anim (NY). 2026 Jan 16;55(2):48–63. doi: 10.1038/s41684-025-01668-4 (PMC12867760; doi:10.1038/s41684-025-01668-4)
Supplement: Supplementary file 12 — Single-sheet Excel file containing raw data used to generate the graphs shown in all panels of Fig. 9. [file 41684_2025_1668_MOESM12_ESM.xlsx]

## Sheet: Fig9
Group	Day	Phase	ID1	ID2	Source	Target	EdgeBetweenness
Male4	1	Light	1	2	1	2	6.45819
Male4	1	Light	1	3	1	3	6.04462
Male4	1	Light	1	4	1	4	6.64717
Male4	1	Light	2	3	2	3	6.31077
Male4	1	Light	2	4	2	4	6.84232
Male4	1	Light	3	4	3	4	6.51004
Male4	1	Dark	1	2	11	12	3.80926
Male4	1	Dark	1	3	11	13	4.59768
Male4	1	Dark	1	4	11	14	4.22407
Male4	1	Dark	2	3	12	13	3.66505
Male4	1	Dark	2	4	12	14	3.77616
Male4	1	Dark	3	4	13	14	4.92616
Male4	2	Light	1	2	21	22	7.81412
Male4	2	Light	1	3	21	23	7.43356
Male4	2	Light	1	4	21	24	7.53634
Male4	2	Light	2	3	22	23	7.63218
Male4	2	Light	2	4	22	24	8.0125
Male4	2	Light	3	4	23	24	8.08194
Male4	2	Dark	1	2	31	32	3.42662
Male4	2	Dark	1	3	31	33	4.82338
Male4	2	Dark	1	4	31	34	5.02778
Male4	2	Dark	2	3	32	33	4.38032
Male4	2	Dark	2	4	32	34	4.05
Male4	2	Dark	3	4	33	34	4.62269
Male4	3	Light	1	2	41	42	6.94097
Male4	3	Light	1	3	41	43	6.98264
Male4	3	Light	1	4	41	44	6.93935
Male4	3	Light	2	3	42	43	7.23935
Male4	3	Light	2	4	42	44	7.30579
Male4	3	Light	3	4	43	44	7.63102
Male4	3	Dark	1	2	51	52	3.56991
Male4	3	Dark	1	3	51	53	4.68843
Male4	3	Dark	1	4	51	54	4.50509
Male4	3	Dark	2	3	52	53	3.97523
Male4	3	Dark	2	4	52	54	3.75856
Male4	3	Dark	3	4	53	54	5.65231
Female4	1	Light	1	2	101	102	6.89429
Female4	1	Light	1	3	101	103	6.09244
Female4	1	Light	1	4	101	104	7.60389
Female4	1	Light	2	3	102	103	6.52138
Female4	1	Light	2	4	102	104	6.76559
Female4	1	Light	3	4	103	104	6.29121
Female4	1	Dark	1	2	111	112	5.02824
Female4	1	Dark	1	3	111	113	4.26852
Female4	1	Dark	1	4	111	114	4.60231
Female4	1	Dark	2	3	112	113	4.09444
Female4	1	Dark	2	4	112	114	4.19144
Female4	1	Dark	3	4	113	114	3.96065
Female4	2	Light	1	2	121	122	6.41319
Female4	2	Light	1	3	121	123	6.5919
Female4	2	Light	1	4	121	124	7.04005
Female4	2	Light	2	3	122	123	6.625
Female4	2	Light	2	4	122	124	7.74421
Female4	2	Light	3	4	123	124	7.27569
Female4	2	Dark	1	2	131	132	5.22431
Female4	2	Dark	1	3	131	133	4.01296
Female4	2	Dark	1	4	131	134	3.29282
Female4	2	Dark	2	3	132	133	4.88079
Female4	2	Dark	2	4	132	134	3.80995
Female4	2	Dark	3	4	133	134	3.76968
Female4	3	Light	1	2	141	142	6.7125
Female4	3	Light	1	3	141	143	7.05787
Female4	3	Light	1	4	141	144	7.35787
Female4	3	Light	2	3	142	143	7.45648
Female4	3	Light	2	4	142	144	7.86319
Female4	3	Light	3	4	143	144	7.47106
Female4	3	Dark	1	2	151	152	5.11481
Female4	3	Dark	1	3	151	153	4.22801
Female4	3	Dark	1	4	151	154	5.45347
Female4	3	Dark	2	3	152	153	4.35856
Female4	3	Dark	2	4	152	154	5.06505
Female4	3	Dark	3	4	153	154	4.01389
Male8	1	Light	1	2	201	202	4.4965
Male8	1	Light	1	3	201	203	4.33
Male8	1	Light	1	4	201	204	5.02967
Male8	1	Light	1	5	201	205	6.6905
Male8	1	Light	1	6	201	206	6.7415
Male8	1	Light	1	7	201	207	6.41367
Male8	1	Light	1	8	201	208	4.8055
Male8	1	Light	2	3	202	203	5.19967
Male8	1	Light	2	4	202	204	3.6485
Male8	1	Light	2	5	202	205	5.47167
Male8	1	Light	2	6	202	206	6.08733
Male8	1	Light	2	7	202	207	5.82233
Male8	1	Light	2	8	202	208	3.81483
Male8	1	Light	3	4	203	204	5.97567
Male8	1	Light	3	5	203	205	4.126
Male8	1	Light	3	6	203	206	5.00833
Male8	1	Light	3	7	203	207	4.907
Male8	1	Light	3	8	203	208	4.01983
Male8	1	Light	4	5	204	205	4.2825
Male8	1	Light	4	6	204	206	5.52667
Male8	1	Light	4	7	204	207	5.036
Male8	1	Light	4	8	204	208	2.84933
Male8	1	Light	5	6	205	206	6.364
Male8	1	Light	5	7	205	207	6.58483
Male8	1	Light	5	8	205	208	4.688
Male8	1	Light	6	7	206	207	6.9145
Male8	1	Light	6	8	206	208	5.16567
Male8	1	Light	7	8	207	208	4.162
Male8	1	Dark	1	2	211	212	4.369
Male8	1	Dark	1	3	211	213	5.29733
Male8	1	Dark	1	4	211	214	5.238
Male8	1	Dark	1	5	211	215	4.121
Male8	1	Dark	1	6	211	216	5.224
Male8	1	Dark	1	7	211	217	5.00967
Male8	1	Dark	1	8	211	218	3.88733
Male8	1	Dark	2	3	212	213	3.5815
Male8	1	Dark	2	4	212	214	3.6665
Male8	1	Dark	2	5	212	215	3.07167
Male8	1	Dark	2	6	212	216	3.8505
Male8	1	Dark	2	7	212	217	3.83083
Male8	1	Dark	2	8	212	218	3.95383
Male8	1	Dark	3	4	213	214	4.55783
Male8	1	Dark	3	5	213	215	3.90933
Male8	1	Dark	3	6	213	216	5.40633
Male8	1	Dark	3	7	213	217	5.21933
Male8	1	Dark	3	8	213	218	4.74683
Male8	1	Dark	4	5	214	215	3.51883
Male8	1	Dark	4	6	214	216	4.80367
Male8	1	Dark	4	7	214	217	3.932
Male8	1	Dark	4	8	214	218	3.777
Male8	1	Dark	5	6	215	216	3.54217
Male8	1	Dark	5	7	215	217	2.927
Male8	1	Dark	5	8	215	218	3.34433
Male8	1	Dark	6	7	216	217	3.77567
Male8	1	Dark	6	8	216	218	4.54367
Male8	1	Dark	7	8	217	218	4.22317
Male8	2	Light	1	2	221	222	5.61567
Male8	2	Light	1	3	221	223	6.102
Male8	2	Light	1	4	221	224	5.95283
Male8	2	Light	1	5	221	225	5.54467
Male8	2	Light	1	6	221	226	7.12683
Male8	2	Light	1	7	221	227	5.363
Male8	2	Light	1	8	221	228	6.42917
Male8	2	Light	2	3	222	223	5.322
Male8	2	Light	2	4	222	224	3.45433
Male8	2	Light	2	5	222	225	4.03017
Male8	2	Light	2	6	222	226	5.5215
Male8	2	Light	2	7	222	227	4.63117
Male8	2	Light	2	8	222	228	4.26767
Male8	2	Light	3	4	223	224	4.93417
Male8	2	Light	3	5	223	225	4.06283
Male8	2	Light	3	6	223	226	6.58283
Male8	2	Light	3	7	223	227	4.31617
Male8	2	Light	3	8	223	228	5.795
Male8	2	Light	4	5	224	225	4.392
Male8	2	Light	4	6	224	226	5.544
Male8	2	Light	4	7	224	227	4.4685
Male8	2	Light	4	8	224	228	5.775
Male8	2	Light	5	6	225	226	5.01483
Male8	2	Light	5	7	225	227	4.119
Male8	2	Light	5	8	225	228	4.51767
Male8	2	Light	6	7	226	227	4.97583
Male8	2	Light	6	8	226	228	5.67883
Male8	2	Light	7	8	227	228	5.2265
Male8	2	Dark	1	2	231	232	3.20833
Male8	2	Dark	1	3	231	233	4.17483
Male8	2	Dark	1	4	231	234	4.41367
Male8	2	Dark	1	5	231	235	2.844
Male8	2	Dark	1	6	231	236	3.75667
Male8	2	Dark	1	7	231	237	4.60167
Male8	2	Dark	1	8	231	238	4.3565
Male8	2	Dark	2	3	232	233	3.08867
Male8	2	Dark	2	4	232	234	3.96617
Male8	2	Dark	2	5	232	235	3.85683
Male8	2	Dark	2	6	232	236	2.71267
Male8	2	Dark	2	7	232	237	3.89083
Male8	2	Dark	2	8	232	238	4.95367
Male8	2	Dark	3	4	233	234	3.979
Male8	2	Dark	3	5	233	235	2.16033
Male8	2	Dark	3	6	233	236	4.19433
Male8	2	Dark	3	7	233	237	3.01167
Male8	2	Dark	3	8	233	238	3.6585
Male8	2	Dark	4	5	234	235	3.10117
Male8	2	Dark	4	6	234	236	3.59983
Male8	2	Dark	4	7	234	237	4.74667
Male8	2	Dark	4	8	234	238	4.26583
Male8	2	Dark	5	6	235	236	2.1085
Male8	2	Dark	5	7	235	237	3.2975
Male8	2	Dark	5	8	235	238	3.34167
Male8	2	Dark	6	7	236	237	3.058
Male8	2	Dark	6	8	236	238	4.743
Male8	2	Dark	7	8	237	238	4.35483
Male8	3	Light	1	2	241	242	4.84983
Male8	3	Light	1	3	241	243	6.67317
Male8	3	Light	1	4	241	244	6.0345
Male8	3	Light	1	5	241	245	5.76133
Male8	3	Light	1	6	241	246	6.51583
Male8	3	Light	1	7	241	247	4.82983
Male8	3	Light	1	8	241	248	7.17467
Male8	3	Light	2	3	242	243	5.16433
Male8	3	Light	2	4	242	244	4.89583
Male8	3	Light	2	5	242	245	4.53883
Male8	3	Light	2	6	242	246	6.05617
Male8	3	Light	2	7	242	247	5.14917
Male8	3	Light	2	8	242	248	4.53783
Male8	3	Light	3	4	243	244	6.88617
Male8	3	Light	3	5	243	245	5.575
Male8	3	Light	3	6	243	246	6.761
Male8	3	Light	3	7	243	247	5.2035
Male8	3	Light	3	8	243	248	6.89683
Male8	3	Light	4	5	244	245	6.277
Male8	3	Light	4	6	244	246	6.9105
Male8	3	Light	4	7	244	247	5.8595
Male8	3	Light	4	8	244	248	6.61517
Male8	3	Light	5	6	245	246	6.03367
Male8	3	Light	5	7	245	247	5.05417
Male8	3	Light	5	8	245	248	5.58667
Male8	3	Light	6	7	246	247	5.264
Male8	3	Light	6	8	246	248	7.10267
Male8	3	Light	7	8	247	248	6.0925
Male8	3	Dark	1	2	251	252	4.04467
Male8	3	Dark	1	3	251	253	4.297
Male8	3	Dark	1	4	251	254	4.73117
Male8	3	Dark	1	5	251	255	4.16
Male8	3	Dark	1	6	251	256	5.16017
Male8	3	Dark	1	7	251	257	4.187
Male8	3	Dark	1	8	251	258	4.42567
Male8	3	Dark	2	3	252	253	3.63667
Male8	3	Dark	2	4	252	254	4.034
Male8	3	Dark	2	5	252	255	3.775
Male8	3	Dark	2	6	252	256	4.56183
Male8	3	Dark	2	7	252	257	4.08967
Male8	3	Dark	2	8	252	258	3.6545
Male8	3	Dark	3	4	253	254	5.05583
Male8	3	Dark	3	5	253	255	3.58033
Male8	3	Dark	3	6	253	256	4.136
Male8	3	Dark	3	7	253	257	4.77083
Male8	3	Dark	3	8	253	258	4.73967
Male8	3	Dark	4	5	254	255	3.773
Male8	3	Dark	4	6	254	256	3.99667
Male8	3	Dark	4	7	254	257	5.33583
Male8	3	Dark	4	8	254	258	4.566
Male8	3	Dark	5	6	255	256	4.1815
Male8	3	Dark	5	7	255	257	3.92017
Male8	3	Dark	5	8	255	258	3.85917
Male8	3	Dark	6	7	256	257	4.78317
Male8	3	Dark	6	8	256	258	4.87767
Male8	3	Dark	7	8	257	258	3.95617
Female8	1	Light	1	2	301	302	6.62752
Female8	1	Light	1	3	301	303	5.69916
Female8	1	Light	1	4	301	304	6.48806
Female8	1	Light	1	5	301	305	7.19339
Female8	1	Light	1	6	301	306	7.2045
Female8	1	Light	1	7	301	307	6.94982
Female8	1	Light	1	8	301	308	6.35966
Female8	1	Light	2	3	302	303	5.44258
Female8	1	Light	2	4	302	304	6.04413
Female8	1	Light	2	5	302	305	5.35942
Female8	1	Light	2	6	302	306	5.61126
Female8	1	Light	2	7	302	307	5.6752
Female8	1	Light	2	8	302	308	4.91107
Female8	1	Light	3	4	303	304	6.02732
Female8	1	Light	3	5	303	305	5.90332
Female8	1	Light	3	6	303	306	6.28239
Female8	1	Light	3	7	303	307	5.4994
Female8	1	Light	3	8	303	308	5.4342
Female8	1	Light	4	5	304	305	5.91019
Female8	1	Light	4	6	304	306	6.42332
Female8	1	Light	4	7	304	307	6.34165
Female8	1	Light	4	8	304	308	5.81793
Female8	1	Light	5	6	305	306	6.43141
Female8	1	Light	5	7	305	307	5.29805
Female8	1	Light	5	8	305	308	5.31002
Female8	1	Light	6	7	306	307	6.38876
Female8	1	Light	6	8	306	308	5.28426
Female8	1	Light	7	8	307	308	6.07787
Female8	1	Dark	1	2	311	312	5.49028
Female8	1	Dark	1	3	311	313	4.91597
Female8	1	Dark	1	4	311	314	6.23472
Female8	1	Dark	1	5	311	315	5.71435
Female8	1	Dark	1	6	311	316	4.89375
Female8	1	Dark	1	7	311	317	4.93819
Female8	1	Dark	1	8	311	318	5.46227
Female8	1	Dark	2	3	312	313	5.38449
Female8	1	Dark	2	4	312	314	4.26759
Female8	1	Dark	2	5	312	315	5.06319
Female8	1	Dark	2	6	312	316	5.30856
Female8	1	Dark	2	7	312	317	4.75
Female8	1	Dark	2	8	312	318	4.41019
Female8	1	Dark	3	4	313	314	4.83935
Female8	1	Dark	3	5	313	315	4.87269
Female8	1	Dark	3	6	313	316	4.87153
Female8	1	Dark	3	7	313	317	4.77361
Female8	1	Dark	3	8	313	318	4.02153
Female8	1	Dark	4	5	314	315	5.59931
Female8	1	Dark	4	6	314	316	4.82523
Female8	1	Dark	4	7	314	317	4.10046
Female8	1	Dark	4	8	314	318	5.10463
Female8	1	Dark	5	6	315	316	4.14977
Female8	1	Dark	5	7	315	317	4.5456
Female8	1	Dark	5	8	315	318	4.38472
Female8	1	Dark	6	7	316	317	3.81829
Female8	1	Dark	6	8	316	318	3.90417
Female8	1	Dark	7	8	317	318	4.33935
Female8	2	Light	1	2	321	322	7.60162
Female8	2	Light	1	3	321	323	7.21944
Female8	2	Light	1	4	321	324	8.42014
Female8	2	Light	1	5	321	325	7.77454
Female8	2	Light	1	6	321	326	6.56505
Female8	2	Light	1	7	321	327	7.25139
Female8	2	Light	1	8	321	328	6.89097
Female8	2	Light	2	3	322	323	6.92222
Female8	2	Light	2	4	322	324	7.14537
Female8	2	Light	2	5	322	325	7.35486
Female8	2	Light	2	6	322	326	6.49491
Female8	2	Light	2	7	322	327	7.50116
Female8	2	Light	2	8	322	328	6.97801
Female8	2	Light	3	4	323	324	7.26968
Female8	2	Light	3	5	323	325	6.69421
Female8	2	Light	3	6	323	326	6.31157
Female8	2	Light	3	7	323	327	6.81528
Female8	2	Light	3	8	323	328	6.43588
Female8	2	Light	4	5	324	325	7.78264
Female8	2	Light	4	6	324	326	6.66204
Female8	2	Light	4	7	324	327	7.17269
Female8	2	Light	4	8	324	328	6.11921
Female8	2	Light	5	6	325	326	6.0044
Female8	2	Light	5	7	325	327	6.76713
Female8	2	Light	5	8	325	328	6.67014
Female8	2	Light	6	7	326	327	5.89699
Female8	2	Light	6	8	326	328	6.44051
Female8	2	Light	7	8	327	328	6.28264
Female8	2	Dark	1	2	331	332	5.44931
Female8	2	Dark	1	3	331	333	5.83634
Female8	2	Dark	1	4	331	334	6.77639
Female8	2	Dark	1	5	331	335	5.07639
Female8	2	Dark	1	6	331	336	5.66968
Female8	2	Dark	1	7	331	337	6.24444
Female8	2	Dark	1	8	331	338	5.66065
Female8	2	Dark	2	3	332	333	4.88194
Female8	2	Dark	2	4	332	334	5.69491
Female8	2	Dark	2	5	332	335	4.42106
Female8	2	Dark	2	6	332	336	4.5706
Female8	2	Dark	2	7	332	337	4.5037
Female8	2	Dark	2	8	332	338	4.44444
Female8	2	Dark	3	4	333	334	5.90509
Female8	2	Dark	3	5	333	335	4.3162
Female8	2	Dark	3	6	333	336	5.68866
Female8	2	Dark	3	7	333	337	4.92731
Female8	2	Dark	3	8	333	338	5.45648
Female8	2	Dark	4	5	334	335	5.46574
Female8	2	Dark	4	6	334	336	5.59468
Female8	2	Dark	4	7	334	337	5.3581
Female8	2	Dark	4	8	334	338	5.50394
Female8	2	Dark	5	6	335	336	4.39329
Female8	2	Dark	5	7	335	337	4.10741
Female8	2	Dark	5	8	335	338	4.4081
Female8	2	Dark	6	7	336	337	4.94259
Female8	2	Dark	6	8	336	338	5.29792
Female8	2	Dark	7	8	337	338	4.9662
Female8	3	Light	1	2	341	342	7.27778
Female8	3	Light	1	3	341	343	7.49444
Female8	3	Light	1	4	341	344	7.14514
Female8	3	Light	1	5	341	345	7.4287
Female8	3	Light	1	6	341	346	7.07269
Female8	3	Light	1	7	341	347	7.45509
Female8	3	Light	1	8	341	348	6.41505
Female8	3	Light	2	3	342	343	7.56273
Female8	3	Light	2	4	342	344	7.31204
Female8	3	Light	2	5	342	345	7.39838
Female8	3	Light	2	6	342	346	6.33565
Female8	3	Light	2	7	342	347	6.65162
Female8	3	Light	2	8	342	348	5.91944
Female8	3	Light	3	4	343	344	7.90787
Female8	3	Light	3	5	343	345	7.50463
Female8	3	Light	3	6	343	346	6.79282
Female8	3	Light	3	7	343	347	6.83356
Female8	3	Light	3	8	343	348	7.18796
Female8	3	Light	4	5	344	345	7.74491
Female8	3	Light	4	6	344	346	6.6
Female8	3	Light	4	7	344	347	7.09051
Female8	3	Light	4	8	344	348	6.74282
Female8	3	Light	5	6	345	346	6.61921
Female8	3	Light	5	7	345	347	8.00255
Female8	3	Light	5	8	345	348	5.14653
Female8	3	Light	6	7	346	347	7.4544
Female8	3	Light	6	8	346	348	6.2375
Female8	3	Light	7	8	347	348	6.06713
Female8	3	Dark	1	2	351	352	4.86111
Female8	3	Dark	1	3	351	353	4.6287
Female8	3	Dark	1	4	351	354	5.75787
Female8	3	Dark	1	5	351	355	6.11065
Female8	3	Dark	1	6	351	356	5.39514
Female8	3	Dark	1	7	351	357	4.64398
Female8	3	Dark	1	8	351	358	4.62106
Female8	3	Dark	2	3	352	353	2.87245
Female8	3	Dark	2	4	352	354	3.5412
Female8	3	Dark	2	5	352	355	4.96134
Female8	3	Dark	2	6	352	356	4.08171
Female8	3	Dark	2	7	352	357	4.61597
Female8	3	Dark	2	8	352	358	3.36852
Female8	3	Dark	3	4	353	354	4.87616
Female8	3	Dark	3	5	353	355	4.4419
Female8	3	Dark	3	6	353	356	4.34144
Female8	3	Dark	3	7	353	357	3.64954
Female8	3	Dark	3	8	353	358	3.79005
Female8	3	Dark	4	5	354	355	5.41065
Female8	3	Dark	4	6	354	356	4.69745
Female8	3	Dark	4	7	354	357	3.74722
Female8	3	Dark	4	8	354	358	3.56597
Female8	3	Dark	5	6	355	356	5.56944
Female8	3	Dark	5	7	355	357	4.61111
Female8	3	Dark	5	8	355	358	2.96412
Female8	3	Dark	6	7	356	357	4.32083
Female8	3	Dark	6	8	356	358	3.11944
Female8	3	Dark	7	8	357	358	3.6581
Male15	1	Light	1	2	401	402	2.20161
Male15	1	Light	1	3	401	403	3.7674
Male15	1	Light	1	4	401	404	3.15855
Male15	1	Light	1	5	401	405	4.30408
Male15	1	Light	1	6	401	406	3.99005
Male15	1	Light	1	7	401	407	3.29898
Male15	1	Light	1	8	401	408	3.05628
Male15	1	Light	1	9	401	409	3.69688
Male15	1	Light	1	10	401	410	2.82428
Male15	1	Light	1	11	401	411	4.49936
Male15	1	Light	1	12	401	412	2.51626
Male15	1	Light	1	13	401	413	3.14099
Male15	1	Light	1	14	401	414	3.77504
Male15	1	Light	1	15	401	415	3.5786
Male15	1	Light	2	3	402	403	2.22461
Male15	1	Light	2	4	402	404	1.2102
Male15	1	Light	2	5	402	405	2.16927
Male15	1	Light	2	6	402	406	2.50626
Male15	1	Light	2	7	402	407	2.57086
Male15	1	Light	2	8	402	408	1.81869
Male15	1	Light	2	9	402	409	2.24184
Male15	1	Light	2	10	402	410	2.32326
Male15	1	Light	2	11	402	411	2.99174
Male15	1	Light	2	12	402	412	2.06945
Male15	1	Light	2	13	402	413	3.19906
Male15	1	Light	2	14	402	414	2.69999
Male15	1	Light	2	15	402	415	2.81858
Male15	1	Light	3	4	403	404	3.49706
Male15	1	Light	3	5	403	405	4.91579
Male15	1	Light	3	6	403	406	4.62151
Male15	1	Light	3	7	403	407	4.12554
Male15	1	Light	3	8	403	408	4.91706
Male15	1	Light	3	9	403	409	4.15771
Male15	1	Light	3	10	403	410	4.61778
Male15	1	Light	3	11	403	411	4.33452
Male15	1	Light	3	12	403	412	3.92138
Male15	1	Light	3	13	403	413	4.7365
Male15	1	Light	3	14	403	414	5.31504
Male15	1	Light	3	15	403	415	4.85015
Male15	1	Light	4	5	404	405	3.86477
Male15	1	Light	4	6	404	406	4.25035
Male15	1	Light	4	7	404	407	3.60525
Male15	1	Light	4	8	404	408	2.4343
Male15	1	Light	4	9	404	409	3.85308
Male15	1	Light	4	10	404	410	3.24842
Male15	1	Light	4	11	404	411	3.66439
Male15	1	Light	4	12	404	412	1.79001
Male15	1	Light	4	13	404	413	2.85529
Male15	1	Light	4	14	404	414	4.54866
Male15	1	Light	4	15	404	415	3.29556
Male15	1	Light	5	6	405	406	4.55573
Male15	1	Light	5	7	405	407	4.13103
Male15	1	Light	5	8	405	408	5.02709
Male15	1	Light	5	9	405	409	4.40842
Male15	1	Light	5	10	405	410	4.3445
Male15	1	Light	5	11	405	411	5.55558
Male15	1	Light	5	12	405	412	2.91518
Male15	1	Light	5	13	405	413	4.40003
Male15	1	Light	5	14	405	414	5.84157
Male15	1	Light	5	15	405	415	4.07028
Male15	1	Light	6	7	406	407	3.71671
Male15	1	Light	6	8	406	408	3.92846
Male15	1	Light	6	9	406	409	3.40738
Male15	1	Light	6	10	406	410	3.79692
Male15	1	Light	6	11	406	411	4.92573
Male15	1	Light	6	12	406	412	3.23322
Male15	1	Light	6	13	406	413	4.24409
Male15	1	Light	6	14	406	414	4.47386
Male15	1	Light	6	15	406	415	4.06511
Male15	1	Light	7	8	407	408	3.55733
Male15	1	Light	7	9	407	409	4.54516
Male15	1	Light	7	10	407	410	3.40529
Male15	1	Light	7	11	407	411	4.29799
Male15	1	Light	7	12	407	412	2.98635
Male15	1	Light	7	13	407	413	3.08686
Male15	1	Light	7	14	407	414	4.63811
Male15	1	Light	7	15	407	415	4.12106
Male15	1	Light	8	9	408	409	3.54348
Male15	1	Light	8	10	408	410	3.8599
Male15	1	Light	8	11	408	411	4.48681
Male15	1	Light	8	12	408	412	3.16501
Male15	1	Light	8	13	408	413	3.92455
Male15	1	Light	8	14	408	414	5.22389
Male15	1	Light	8	15	408	415	3.67498
Male15	1	Light	9	10	409	410	2.86189
Male15	1	Light	9	11	409	411	4.18223
Male15	1	Light	9	12	409	412	2.70181
Male15	1	Light	9	13	409	413	2.92337
Male15	1	Light	9	14	409	414	3.84179
Male15	1	Light	9	15	409	415	3.70641
Male15	1	Light	10	11	410	411	4.46497
Male15	1	Light	10	12	410	412	2.27349
Male15	1	Light	10	13	410	413	3.68565
Male15	1	Light	10	14	410	414	4.61411
Male15	1	Light	10	15	410	415	4.91054
Male15	1	Light	11	12	411	412	3.32222
Male15	1	Light	11	13	411	413	4.65335
Male15	1	Light	11	14	411	414	4.2456
Male15	1	Light	11	15	411	415	4.52947
Male15	1	Light	12	13	412	413	2.92722
Male15	1	Light	12	14	412	414	2.70025
Male15	1	Light	12	15	412	415	2.65032
Male15	1	Light	13	14	413	414	4.55374
Male15	1	Light	13	15	413	415	3.15029
Male15	1	Light	14	15	414	415	5.04112
Male15	1	Dark	1	2	421	422	2.87894
Male15	1	Dark	1	3	421	423	1.60162
Male15	1	Dark	1	4	421	424	2.39329
Male15	1	Dark	1	5	421	425	2.29282
Male15	1	Dark	1	6	421	426	3.14931
Male15	1	Dark	1	7	421	427	1.84792
Male15	1	Dark	1	8	421	428	2.42569
Male15	1	Dark	1	9	421	429	2.55
Male15	1	Dark	1	10	421	430	2.71806
Male15	1	Dark	1	11	421	431	2.64699
Male15	1	Dark	1	12	421	432	2.13727
Male15	1	Dark	1	13	421	433	2.63472
Male15	1	Dark	1	14	421	434	3.0794
Male15	1	Dark	1	15	421	435	2.1
Male15	1	Dark	2	3	422	423	1.92292
Male15	1	Dark	2	4	422	424	2.2713
Male15	1	Dark	2	5	422	425	2.12477
Male15	1	Dark	2	6	422	426	3.03079
Male15	1	Dark	2	7	422	427	2.18611
Male15	1	Dark	2	8	422	428	2.70671
Male15	1	Dark	2	9	422	429	2.7213
Male15	1	Dark	2	10	422	430	1.95625
Male15	1	Dark	2	11	422	431	1.49745
Male15	1	Dark	2	12	422	432	2.27222
Male15	1	Dark	2	13	422	433	2.52778
Male15	1	Dark	2	14	422	434	2.91435
Male15	1	Dark	2	15	422	435	1.96505
Male15	1	Dark	3	4	423	424	2.77384
Male15	1	Dark	3	5	423	425	3.27245
Male15	1	Dark	3	6	423	426	2.8044
Male15	1	Dark	3	7	423	427	3.54977
Male15	1	Dark	3	8	423	428	3.14167
Male15	1	Dark	3	9	423	429	1.51088
Male15	1	Dark	3	10	423	430	4.01921
Male15	1	Dark	3	11	423	431	2.77824
Male15	1	Dark	3	12	423	432	2.04213
Male15	1	Dark	3	13	423	433	2.9662
Male15	1	Dark	3	14	423	434	2.30394
Male15	1	Dark	3	15	423	435	3.62708
Male15	1	Dark	4	5	424	425	2.28287
Male15	1	Dark	4	6	424	426	2.53565
Male15	1	Dark	4	7	424	427	2.34931
Male15	1	Dark	4	8	424	428	3.3537
Male15	1	Dark	4	9	424	429	2.91875
Male15	1	Dark	4	10	424	430	3.88519
Male15	1	Dark	4	11	424	431	2.31921
Male15	1	Dark	4	12	424	432	2.46644
Male15	1	Dark	4	13	424	433	2.81458
Male15	1	Dark	4	14	424	434	3.1713
Male15	1	Dark	4	15	424	435	2.68935
Male15	1	Dark	5	6	425	426	3.01019
Male15	1	Dark	5	7	425	427	2.9625
Male15	1	Dark	5	8	425	428	2.53704
Male15	1	Dark	5	9	425	429	1.00023
Male15	1	Dark	5	10	425	430	3.07269
Male15	1	Dark	5	11	425	431	3.37292
Male15	1	Dark	5	12	425	432	1.67454
Male15	1	Dark	5	13	425	433	2.69838
Male15	1	Dark	5	14	425	434	3.05301
Male15	1	Dark	5	15	425	435	3.18472
Male15	1	Dark	6	7	426	427	3.5956
Male15	1	Dark	6	8	426	428	3.33866
Male15	1	Dark	6	9	426	429	1.54236
Male15	1	Dark	6	10	426	430	3.61968
Male15	1	Dark	6	11	426	431	2.96343
Male15	1	Dark	6	12	426	432	2.23796
Male15	1	Dark	6	13	426	433	2.60833
Male15	1	Dark	6	14	426	434	1.87639
Male15	1	Dark	6	15	426	435	3.04792
Male15	1	Dark	7	8	427	428	3.57315
Male15	1	Dark	7	9	427	429	1.6375
Male15	1	Dark	7	10	427	430	3.35
Male15	1	Dark	7	11	427	431	4.20787
Male15	1	Dark	7	12	427	432	2.17199
Male15	1	Dark	7	13	427	433	2.71875
Male15	1	Dark	7	14	427	434	2.92245
Male15	1	Dark	7	15	427	435	3.77037
Male15	1	Dark	8	9	428	429	1.90718
Male15	1	Dark	8	10	428	430	3.0088
Male15	1	Dark	8	11	428	431	3.26435
Male15	1	Dark	8	12	428	432	2.86481
Male15	1	Dark	8	13	428	433	2.82569
Male15	1	Dark	8	14	428	434	2.86736
Male15	1	Dark	8	15	428	435	2.9169
Male15	1	Dark	9	10	429	430	1.54676
Male15	1	Dark	9	11	429	431	1.50602
Male15	1	Dark	9	12	429	432	1.70741
Male15	1	Dark	9	13	429	433	1.52639
Male15	1	Dark	9	14	429	434	2.46852
Male15	1	Dark	9	15	429	435	1.97361
Male15	1	Dark	10	11	430	431	3.18935
Male15	1	Dark	10	12	430	432	1.86991
Male15	1	Dark	10	13	430	433	4.55301
Male15	1	Dark	10	14	430	434	2.01782
Male15	1	Dark	10	15	430	435	3.76759
Male15	1	Dark	11	12	431	432	2.21343
Male15	1	Dark	11	13	431	433	3.25787
Male15	1	Dark	11	14	431	434	2.40694
Male15	1	Dark	11	15	431	435	4.25139
Male15	1	Dark	12	13	432	433	1.74653
Male15	1	Dark	12	14	432	434	2.72361
Male15	1	Dark	12	15	432	435	1.79861
Male15	1	Dark	13	14	433	434	2.30162
Male15	1	Dark	13	15	433	435	2.91181
Male15	1	Dark	14	15	434	435	2.475
Male15	2	Light	1	2	441	442	2.71944
Male15	2	Light	1	3	441	443	3.33218
Male15	2	Light	1	4	441	444	2.46898
Male15	2	Light	1	5	441	445	4.01296
Male15	2	Light	1	6	441	446	4.04815
Male15	2	Light	1	7	441	447	2.58704
Male15	2	Light	1	8	441	448	3.72199
Male15	2	Light	1	9	441	449	3.1625
Male15	2	Light	1	10	441	450	3.98935
Male15	2	Light	1	11	441	451	4.37639
Male15	2	Light	1	12	441	452	4.11597
Male15	2	Light	1	13	441	453	4.35671
Male15	2	Light	1	14	441	454	3.84792
Male15	2	Light	1	15	441	455	4.6375
Male15	2	Light	2	3	442	443	2.13773
Male15	2	Light	2	4	442	444	3.39931
Male15	2	Light	2	5	442	445	3.28981
Male15	2	Light	2	6	442	446	2.84468
Male15	2	Light	2	7	442	447	2.91458
Male15	2	Light	2	8	442	448	5.28495
Male15	2	Light	2	9	442	449	1.32708
Male15	2	Light	2	10	442	450	3.26713
Male15	2	Light	2	11	442	451	2.49468
Male15	2	Light	2	12	442	452	3.23102
Male15	2	Light	2	13	442	453	2.4956
Male15	2	Light	2	14	442	454	2.44699
Male15	2	Light	2	15	442	455	3.69074
Male15	2	Light	3	4	443	444	3.37569
Male15	2	Light	3	5	443	445	4.14815
Male15	2	Light	3	6	443	446	5.40093
Male15	2	Light	3	7	443	447	2.9588
Male15	2	Light	3	8	443	448	3.28935
Male15	2	Light	3	9	443	449	4.51921
Male15	2	Light	3	10	443	450	3.46389
Male15	2	Light	3	11	443	451	3.89884
Male15	2	Light	3	12	443	452	3.65694
Male15	2	Light	3	13	443	453	3.82755
Male15	2	Light	3	14	443	454	5.34792
Male15	2	Light	3	15	443	455	4.73125
Male15	2	Light	4	5	444	445	3.26829
Male15	2	Light	4	6	444	446	3.94537
Male15	2	Light	4	7	444	447	3.30556
Male15	2	Light	4	8	444	448	4.15949
Male15	2	Light	4	9	444	449	2.51644
Male15	2	Light	4	10	444	450	4.38472
Male15	2	Light	4	11	444	451	2.44051
Male15	2	Light	4	12	444	452	3.16505
Male15	2	Light	4	13	444	453	3.89745
Male15	2	Light	4	14	444	454	4.85856
Male15	2	Light	4	15	444	455	3.59444
Male15	2	Light	5	6	445	446	3.84583
Male15	2	Light	5	7	445	447	3.49468
Male15	2	Light	5	8	445	448	4.28634
Male15	2	Light	5	9	445	449	4.00394
Male15	2	Light	5	10	445	450	4.34468
Male15	2	Light	5	11	445	451	4.08843
Male15	2	Light	5	12	445	452	4.67569
Male15	2	Light	5	13	445	453	4.8419
Male15	2	Light	5	14	445	454	4.41597
Male15	2	Light	5	15	445	455	5.20718
Male15	2	Light	6	7	446	447	3.42292
Male15	2	Light	6	8	446	448	4.89583
Male15	2	Light	6	9	446	449	4.06944
Male15	2	Light	6	10	446	450	5.1713
Male15	2	Light	6	11	446	451	4.26736
Male15	2	Light	6	12	446	452	3.38611
Male15	2	Light	6	13	446	453	3.93981
Male15	2	Light	6	14	446	454	5.21852
Male15	2	Light	6	15	446	455	4.74398
Male15	2	Light	7	8	447	448	3.20509
Male15	2	Light	7	9	447	449	2.67083
Male15	2	Light	7	10	447	450	3.20579
Male15	2	Light	7	11	447	451	3.62153
Male15	2	Light	7	12	447	452	3.03009
Male15	2	Light	7	13	447	453	4.18889
Male15	2	Light	7	14	447	454	4.14097
Male15	2	Light	7	15	447	455	4.52477
Male15	2	Light	8	9	448	449	2.58634
Male15	2	Light	8	10	448	450	4.13681
Male15	2	Light	8	11	448	451	3.80972
Male15	2	Light	8	12	448	452	3.66574
Male15	2	Light	8	13	448	453	4.82454
Male15	2	Light	8	14	448	454	4.66204
Male15	2	Light	8	15	448	455	5.52685
Male15	2	Light	9	10	449	450	4.22245
Male15	2	Light	9	11	449	451	3.38958
Male15	2	Light	9	12	449	452	4.30926
Male15	2	Light	9	13	449	453	3.63819
Male15	2	Light	9	14	449	454	4.4706
Male15	2	Light	9	15	449	455	3.96343
Male15	2	Light	10	11	450	451	3.87431
Male15	2	Light	10	12	450	452	3.21111
Male15	2	Light	10	13	450	453	3.85278
Male15	2	Light	10	14	450	454	3.9706
Male15	2	Light	10	15	450	455	4.15231
Male15	2	Light	11	12	451	452	3.94074
Male15	2	Light	11	13	451	453	4.15694
Male15	2	Light	11	14	451	454	4.31921
Male15	2	Light	11	15	451	455	5.29653
Male15	2	Light	12	13	452	453	3.30602
Male15	2	Light	12	14	452	454	4.25625
Male15	2	Light	12	15	452	455	5.25278
Male15	2	Light	13	14	453	454	5.17639
Male15	2	Light	13	15	453	455	4.77222
Male15	2	Light	14	15	454	455	5.75509
Male15	2	Dark	1	2	461	462	2.14213
Male15	2	Dark	1	3	461	463	2.30486
Male15	2	Dark	1	4	461	464	2.40903
Male15	2	Dark	1	5	461	465	3.02894
Male15	2	Dark	1	6	461	466	2.51875
Male15	2	Dark	1	7	461	467	1.99815
Male15	2	Dark	1	8	461	468	2.38356
Male15	2	Dark	1	9	461	469	2.56759
Male15	2	Dark	1	10	461	470	2.18843
Male15	2	Dark	1	11	461	471	2.90486
Male15	2	Dark	1	12	461	472	2.81736
Male15	2	Dark	1	13	461	473	3.30046
Male15	2	Dark	1	14	461	474	2.25532
Male15	2	Dark	1	15	461	475	2.28356
Male15	2	Dark	2	3	462	463	2.80394
Male15	2	Dark	2	4	462	464	2.60324
Male15	2	Dark	2	5	462	465	3.02616
Male15	2	Dark	2	6	462	466	3.07569
Male15	2	Dark	2	7	462	467	2.13125
Male15	2	Dark	2	8	462	468	2.82986
Male15	2	Dark	2	9	462	469	2.27106
Male15	2	Dark	2	10	462	470	2.24769
Male15	2	Dark	2	11	462	471	2.38657
Male15	2	Dark	2	12	462	472	2.51921
Male15	2	Dark	2	13	462	473	1.90324
Male15	2	Dark	2	14	462	474	2.77014
Male15	2	Dark	2	15	462	475	2.66458
Male15	2	Dark	3	4	463	464	3.10139
Male15	2	Dark	3	5	463	465	1.56806
Male15	2	Dark	3	6	463	466	3.30856
Male15	2	Dark	3	7	463	467	3.41713
Male15	2	Dark	3	8	463	468	3.87685
Male15	2	Dark	3	9	463	469	3.37963
Male15	2	Dark	3	10	463	470	2.5081
Male15	2	Dark	3	11	463	471	3.04421
Male15	2	Dark	3	12	463	472	2.24421
Male15	2	Dark	3	13	463	473	3.48727
Male15	2	Dark	3	14	463	474	3.88542
Male15	2	Dark	3	15	463	475	2.08519
Male15	2	Dark	4	5	464	465	2.89468
Male15	2	Dark	4	6	464	466	2.64398
Male15	2	Dark	4	7	464	467	2.75463
Male15	2	Dark	4	8	464	468	3.86806
Male15	2	Dark	4	9	464	469	3.14421
Male15	2	Dark	4	10	464	470	3.25926
Male15	2	Dark	4	11	464	471	3.45046
Male15	2	Dark	4	12	464	472	3.53148
Male15	2	Dark	4	13	464	473	2.72639
Male15	2	Dark	4	14	464	474	3.39051
Male15	2	Dark	4	15	464	475	3.17546
Male15	2	Dark	5	6	465	466	1.43519
Male15	2	Dark	5	7	465	467	2.02986
Male15	2	Dark	5	8	465	468	2.4588
Male15	2	Dark	5	9	465	469	2.05995
Male15	2	Dark	5	10	465	470	2.44468
Male15	2	Dark	5	11	465	471	2.81227
Male15	2	Dark	5	12	465	472	3.29398
Male15	2	Dark	5	13	465	473	1.83819
Male15	2	Dark	5	14	465	474	2.39352
Male15	2	Dark	5	15	465	475	2.95787
Male15	2	Dark	6	7	466	467	3.09167
Male15	2	Dark	6	8	466	468	2.74884
Male15	2	Dark	6	9	466	469	2.41181
Male15	2	Dark	6	10	466	470	2.75324
Male15	2	Dark	6	11	466	471	2.71759
Male15	2	Dark	6	12	466	472	1.70903
Male15	2	Dark	6	13	466	473	2.8338
Male15	2	Dark	6	14	466	474	3.09838
Male15	2	Dark	6	15	466	475	1.88519
Male15	2	Dark	7	8	467	468	3.90347
Male15	2	Dark	7	9	467	469	2.6456
Male15	2	Dark	7	10	467	470	4.09792
Male15	2	Dark	7	11	467	471	3.51227
Male15	2	Dark	7	12	467	472	1.8662
Male15	2	Dark	7	13	467	473	3.50579
Male15	2	Dark	7	14	467	474	3.8787
Male15	2	Dark	7	15	467	475	2.84329
Male15	2	Dark	8	9	468	469	1.90579
Male15	2	Dark	8	10	468	470	3.68519
Male15	2	Dark	8	11	468	471	4.18495
Male15	2	Dark	8	12	468	472	2.87292
Male15	2	Dark	8	13	468	473	3.51366
Male15	2	Dark	8	14	468	474	4.06759
Male15	2	Dark	8	15	468	475	2.36088
Male15	2	Dark	9	10	469	470	2.10255
Male15	2	Dark	9	11	469	471	2.39606
Male15	2	Dark	9	12	469	472	3.86898
Male15	2	Dark	9	13	469	473	2.30926
Male15	2	Dark	9	14	469	474	2.60764
Male15	2	Dark	9	15	469	475	3.51782
Male15	2	Dark	10	11	470	471	3.44861
Male15	2	Dark	10	12	470	472	2.55718
Male15	2	Dark	10	13	470	473	3.60347
Male15	2	Dark	10	14	470	474	4.33796
Male15	2	Dark	10	15	470	475	2.64537
Male15	2	Dark	11	12	471	472	2.83079
Male15	2	Dark	11	13	471	473	3.79375
Male15	2	Dark	11	14	471	474	4.35903
Male15	2	Dark	11	15	471	475	1.82106
Male15	2	Dark	12	13	472	473	2.80116
Male15	2	Dark	12	14	472	474	3.1875
Male15	2	Dark	12	15	472	475	2.42569
Male15	2	Dark	13	14	473	474	4.01458
Male15	2	Dark	13	15	473	475	1.65278
Male15	2	Dark	14	15	474	475	3.32315
Male15	3	Light	1	2	481	482	3.01458
Male15	3	Light	1	3	481	483	3.61458
Male15	3	Light	1	4	481	484	4.58704
Male15	3	Light	1	5	481	485	4.95694
Male15	3	Light	1	6	481	486	2.55301
Male15	3	Light	1	7	481	487	4.19931
Male15	3	Light	1	8	481	488	2.01759
Male15	3	Light	1	9	481	489	4.39676
Male15	3	Light	1	10	481	490	2.58194
Male15	3	Light	1	11	481	491	4.4787
Male15	3	Light	1	12	481	492	4.65463
Male15	3	Light	1	13	481	493	5.42778
Male15	3	Light	1	14	481	494	5.48704
Male15	3	Light	1	15	481	495	4.78495
Male15	3	Light	2	3	482	483	2.26134
Male15	3	Light	2	4	482	484	3.33079
Male15	3	Light	2	5	482	485	2.75671
Male15	3	Light	2	6	482	486	1.74977
Male15	3	Light	2	7	482	487	2.36806
Male15	3	Light	2	8	482	488	2.49259
Male15	3	Light	2	9	482	489	2.95093
Male15	3	Light	2	10	482	490	1.75162
Male15	3	Light	2	11	482	491	3.26667
Male15	3	Light	2	12	482	492	3.89699
Male15	3	Light	2	13	482	493	2.58912
Male15	3	Light	2	14	482	494	3.12477
Male15	3	Light	2	15	482	495	2.57222
Male15	3	Light	3	4	483	484	4.63681
Male15	3	Light	3	5	483	485	4.20162
Male15	3	Light	3	6	483	486	3.20185
Male15	3	Light	3	7	483	487	4.47616
Male15	3	Light	3	8	483	488	2.7875
Male15	3	Light	3	9	483	489	3.22222
Male15	3	Light	3	10	483	490	3.9412
Male15	3	Light	3	11	483	491	4.5581
Male15	3	Light	3	12	483	492	3.92894
Male15	3	Light	3	13	483	493	4.51713
Male15	3	Light	3	14	483	494	4.86921
Male15	3	Light	3	15	483	495	5.01597
Male15	3	Light	4	5	484	485	4.80093
Male15	3	Light	4	6	484	486	3.80532
Male15	3	Light	4	7	484	487	4.34097
Male15	3	Light	4	8	484	488	3.85324
Male15	3	Light	4	9	484	489	3.84907
Male15	3	Light	4	10	484	490	3.45093
Male15	3	Light	4	11	484	491	4.44005
Male15	3	Light	4	12	484	492	4.45648
Male15	3	Light	4	13	484	493	5.56181
Male15	3	Light	4	14	484	494	5.7919
Male15	3	Light	4	15	484	495	4.65995
Male15	3	Light	5	6	485	486	3.61435
Male15	3	Light	5	7	485	487	4.31204
Male15	3	Light	5	8	485	488	2.84954
Male15	3	Light	5	9	485	489	4.03727
Male15	3	Light	5	10	485	490	3.82014
Male15	3	Light	5	11	485	491	3.45069
Male15	3	Light	5	12	485	492	5.75347
Male15	3	Light	5	13	485	493	4.87593
Male15	3	Light	5	14	485	494	5.24676
Male15	3	Light	5	15	485	495	4.25903
Male15	3	Light	6	7	486	487	5.06644
Male15	3	Light	6	8	486	488	3.27546
Male15	3	Light	6	9	486	489	4.23218
Male15	3	Light	6	10	486	490	3.71157
Male15	3	Light	6	11	486	491	4.35139
Male15	3	Light	6	12	486	492	4.87731
Male15	3	Light	6	13	486	493	3.46088
Male15	3	Light	6	14	486	494	4.38519
Male15	3	Light	6	15	486	495	3.53333
Male15	3	Light	7	8	487	488	3.23495
Male15	3	Light	7	9	487	489	5.99074
Male15	3	Light	7	10	487	490	4.10347
Male15	3	Light	7	11	487	491	4.3787
Male15	3	Light	7	12	487	492	6.1162
Male15	3	Light	7	13	487	493	3.99954
Male15	3	Light	7	14	487	494	5.43588
Male15	3	Light	7	15	487	495	3.35625
Male15	3	Light	8	9	488	489	3.02199
Male15	3	Light	8	10	488	490	5.7831
Male15	3	Light	8	11	488	491	2.80741
Male15	3	Light	8	12	488	492	3.09375
Male15	3	Light	8	13	488	493	2.98796
Male15	3	Light	8	14	488	494	3.9919
Male15	3	Light	8	15	488	495	4.28287
Male15	3	Light	9	10	489	490	2.30694
Male15	3	Light	9	11	489	491	4.58218
Male15	3	Light	9	12	489	492	6.11296
Male15	3	Light	9	13	489	493	4.23796
Male15	3	Light	9	14	489	494	5.64468
Male15	3	Light	9	15	489	495	2.83495
Male15	3	Light	10	11	490	491	4.00324
Male15	3	Light	10	12	490	492	4.31412
Male15	3	Light	10	13	490	493	3.35046
Male15	3	Light	10	14	490	494	3.66644
Male15	3	Light	10	15	490	495	3.65486
Male15	3	Light	11	12	491	492	5.01481
Male15	3	Light	11	13	491	493	4.36829
Male15	3	Light	11	14	491	494	5.61435
Male15	3	Light	11	15	491	495	4.29398
Male15	3	Light	12	13	492	493	5.44144
Male15	3	Light	12	14	492	494	5.35509
Male15	3	Light	12	15	492	495	3.66273
Male15	3	Light	13	14	493	494	6.61944
Male15	3	Light	13	15	493	495	4.7706
Male15	3	Light	14	15	494	495	4.88426
Male15	3	Dark	1	2	501	502	0.710185
Male15	3	Dark	1	3	501	503	2.5419
Male15	3	Dark	1	4	501	504	1.73356
Male15	3	Dark	1	5	501	505	2.37407
Male15	3	Dark	1	6	501	506	1.37176
Male15	3	Dark	1	7	501	507	4.20486
Male15	3	Dark	1	8	501	508	2.45185
Male15	3	Dark	1	9	501	509	1.24699
Male15	3	Dark	1	10	501	510	1.23032
Male15	3	Dark	1	11	501	511	1.39051
Male15	3	Dark	1	12	501	512	1.38773
Male15	3	Dark	1	13	501	513	3.12523
Male15	3	Dark	1	14	501	514	1.99306
Male15	3	Dark	1	15	501	515	1.85255
Male15	3	Dark	2	3	502	503	2.80694
Male15	3	Dark	2	4	502	504	2.22153
Male15	3	Dark	2	5	502	505	1.15162
Male15	3	Dark	2	6	502	506	1.73773
Male15	3	Dark	2	7	502	507	0.806019
Male15	3	Dark	2	8	502	508	1.2287
Male15	3	Dark	2	9	502	509	3.68519
Male15	3	Dark	2	10	502	510	2.83866
Male15	3	Dark	2	11	502	511	2.72269
Male15	3	Dark	2	12	502	512	2.79606
Male15	3	Dark	2	13	502	513	1.01806
Male15	3	Dark	2	14	502	514	2.60671
Male15	3	Dark	2	15	502	515	1.83588
Male15	3	Dark	3	4	503	504	1.88356
Male15	3	Dark	3	5	503	505	1.48565
Male15	3	Dark	3	6	503	506	1.33935
Male15	3	Dark	3	7	503	507	2.16991
Male15	3	Dark	3	8	503	508	1.28657
Male15	3	Dark	3	9	503	509	2.32106
Male15	3	Dark	3	10	503	510	2.59931
Male15	3	Dark	3	11	503	511	1.58773
Male15	3	Dark	3	12	503	512	1.03194
Male15	3	Dark	3	13	503	513	2.31968
Male15	3	Dark	3	14	503	514	1.51644
Male15	3	Dark	3	15	503	515	1.0956
Male15	3	Dark	4	5	504	505	1.68889
Male15	3	Dark	4	6	504	506	1.9088
Male15	3	Dark	4	7	504	507	2.14745
Male15	3	Dark	4	8	504	508	2.14722
Male15	3	Dark	4	9	504	509	2.6662
Male15	3	Dark	4	10	504	510	2.75949
Male15	3	Dark	4	11	504	511	2.70995
Male15	3	Dark	4	12	504	512	1.42662
Male15	3	Dark	4	13	504	513	2.34375
Male15	3	Dark	4	14	504	514	1.47593
Male15	3	Dark	4	15	504	515	1.4831
Male15	3	Dark	5	6	505	506	1.87593
Male15	3	Dark	5	7	505	507	2.41991
Male15	3	Dark	5	8	505	508	1.55278
Male15	3	Dark	5	9	505	509	2.10509
Male15	3	Dark	5	10	505	510	1.27384
Male15	3	Dark	5	11	505	511	1.46134
Male15	3	Dark	5	12	505	512	2.53542
Male15	3	Dark	5	13	505	513	2.76181
Male15	3	Dark	5	14	505	514	2.13912
Male15	3	Dark	5	15	505	515	1.87176
Male15	3	Dark	6	7	506	507	2.92986
Male15	3	Dark	6	8	506	508	3.66157
Male15	3	Dark	6	9	506	509	1.97014
Male15	3	Dark	6	10	506	510	1.66551
Male15	3	Dark	6	11	506	511	2.54167
Male15	3	Dark	6	12	506	512	1.4875
Male15	3	Dark	6	13	506	513	1.12384
Male15	3	Dark	6	14	506	514	3.05856
Male15	3	Dark	6	15	506	515	2.1375
Male15	3	Dark	7	8	507	508	3.93171
Male15	3	Dark	7	9	507	509	1.04398
Male15	3	Dark	7	10	507	510	2.66505
Male15	3	Dark	7	11	507	511	3.17407
Male15	3	Dark	7	12	507	512	1.83657
Male15	3	Dark	7	13	507	513	2.77014
Male15	3	Dark	7	14	507	514	3.56065
Male15	3	Dark	7	15	507	515	3.04583
Male15	3	Dark	8	9	508	509	1.8706
Male15	3	Dark	8	10	508	510	2.32454
Male15	3	Dark	8	11	508	511	2.76296
Male15	3	Dark	8	12	508	512	2.49468
Male15	3	Dark	8	13	508	513	2.12963
Male15	3	Dark	8	14	508	514	3.42824
Male15	3	Dark	8	15	508	515	2.94699
Male15	3	Dark	9	10	509	510	3.69213
Male15	3	Dark	9	11	509	511	2.62269
Male15	3	Dark	9	12	509	512	0.936574
Male15	3	Dark	9	13	509	513	1.69491
Male15	3	Dark	9	14	509	514	1.22963
Male15	3	Dark	9	15	509	515	1.14398
Male15	3	Dark	10	11	510	511	3.82778
Male15	3	Dark	10	12	510	512	2.08727
Male15	3	Dark	10	13	510	513	1.85278
Male15	3	Dark	10	14	510	514	1.97546
Male15	3	Dark	10	15	510	515	2.02917
Male15	3	Dark	11	12	511	512	1.6544
Male15	3	Dark	11	13	511	513	1.84977
Male15	3	Dark	11	14	511	514	2.65671
Male15	3	Dark	11	15	511	515	2.23958
Male15	3	Dark	12	13	512	513	1.78773
Male15	3	Dark	12	14	512	514	2.93125
Male15	3	Dark	12	15	512	515	2.67269
Male15	3	Dark	13	14	513	514	1.52407
Male15	3	Dark	13	15	513	515	1.90509
Male15	3	Dark	14	15	514	515	2.04514
Female16	1	Light	1	2	601	602	3.48947
Female16	1	Light	1	3	601	603	4.82436
Female16	1	Light	1	4	601	604	4.17803
Female16	1	Light	1	5	601	605	3.97094
Female16	1	Light	1	6	601	606	3.48657
Female16	1	Light	1	7	601	607	4.33885
Female16	1	Light	1	8	601	608	4.21429
Female16	1	Light	1	9	601	609	4.24399
Female16	1	Light	1	10	601	610	3.68642
Female16	1	Light	1	11	601	611	4.73733
Female16	1	Light	1	12	601	612	3.72371
Female16	1	Light	1	13	601	613	4.08143
Female16	1	Light	1	14	601	614	4.14107
Female16	1	Light	1	15	601	615	4.00019
Female16	1	Light	1	16	601	616	4.06661
Female16	1	Light	2	3	602	603	4.68677
Female16	1	Light	2	4	602	604	3.55968
Female16	1	Light	2	5	602	605	5.37197
Female16	1	Light	2	6	602	606	2.94722
Female16	1	Light	2	7	602	607	3.8905
Female16	1	Light	2	8	602	608	4.38312
Female16	1	Light	2	9	602	609	3.47097
Female16	1	Light	2	10	602	610	3.97273
Female16	1	Light	2	11	602	611	3.61069
Female16	1	Light	2	12	602	612	3.37668
Female16	1	Light	2	13	602	613	3.59198
Female16	1	Light	2	14	602	614	4.65881
Female16	1	Light	2	15	602	615	3.57642
Female16	1	Light	2	16	602	616	3.8886
Female16	1	Light	3	4	603	604	4.19077
Female16	1	Light	3	5	603	605	4.74136
Female16	1	Light	3	6	603	606	3.94389
Female16	1	Light	3	7	603	607	4.44912
Female16	1	Light	3	8	603	608	4.18787
Female16	1	Light	3	9	603	609	4.31216
Female16	1	Light	3	10	603	610	4.86068
Female16	1	Light	3	11	603	611	4.5034
Female16	1	Light	3	12	603	612	4.28887
Female16	1	Light	3	13	603	613	3.93254
Female16	1	Light	3	14	603	614	4.69938
Female16	1	Light	3	15	603	615	4.28641
Female16	1	Light	3	16	603	616	3.80221
Female16	1	Light	4	5	604	605	3.83436
Female16	1	Light	4	6	604	606	3.66687
Female16	1	Light	4	7	604	607	3.79871
Female16	1	Light	4	8	604	608	3.95701
Female16	1	Light	4	9	604	609	4.2475
Female16	1	Light	4	10	604	610	4.16184
Female16	1	Light	4	11	604	611	4.53068
Female16	1	Light	4	12	604	612	3.45325
Female16	1	Light	4	13	604	613	3.72757
Female16	1	Light	4	14	604	614	4.81612
Female16	1	Light	4	15	604	615	4.39976
Female16	1	Light	4	16	604	616	4.13217
Female16	1	Light	5	6	605	606	3.82936
Female16	1	Light	5	7	605	607	5.08396
Female16	1	Light	5	8	605	608	4.54348
Female16	1	Light	5	9	605	609	3.98505
Female16	1	Light	5	10	605	610	4.69172
Female16	1	Light	5	11	605	611	4.6644
Female16	1	Light	5	12	605	612	4.18576
Female16	1	Light	5	13	605	613	4.20122
Female16	1	Light	5	14	605	614	4.74477
Female16	1	Light	5	15	605	615	4.5062
Female16	1	Light	5	16	605	616	4.13808
Female16	1	Light	6	7	606	607	3.7438
Female16	1	Light	6	8	606	608	3.91289
Female16	1	Light	6	9	606	609	3.78109
Female16	1	Light	6	10	606	610	3.83825
Female16	1	Light	6	11	606	611	4.73385
Female16	1	Light	6	12	606	612	3.31268
Female16	1	Light	6	13	606	613	3.28399
Female16	1	Light	6	14	606	614	4.08154
Female16	1	Light	6	15	606	615	3.48607
Female16	1	Light	6	16	606	616	3.3738
Female16	1	Light	7	8	607	608	4.32875
Female16	1	Light	7	9	607	609	4.05841
Female16	1	Light	7	10	607	610	3.72622
Female16	1	Light	7	11	607	611	4.74548
Female16	1	Light	7	12	607	612	4.45766
Female16	1	Light	7	13	607	613	4.29501
Female16	1	Light	7	14	607	614	4.1832
Female16	1	Light	7	15	607	615	3.59306
Female16	1	Light	7	16	607	616	3.97082
Female16	1	Light	8	9	608	609	4.44552
Female16	1	Light	8	10	608	610	4.97568
Female16	1	Light	8	11	608	611	3.68703
Female16	1	Light	8	12	608	612	4.56435
Female16	1	Light	8	13	608	613	4.18428
Female16	1	Light	8	14	608	614	4.03843
Female16	1	Light	8	15	608	615	2.85313
Female16	1	Light	8	16	608	616	3.92672
Female16	1	Light	9	10	609	610	4.02931
Female16	1	Light	9	11	609	611	4.06948
Female16	1	Light	9	12	609	612	3.8179
Female16	1	Light	9	13	609	613	4.40435
Female16	1	Light	9	14	609	614	4.04492
Female16	1	Light	9	15	609	615	4.41606
Female16	1	Light	9	16	609	616	4.01375
Female16	1	Light	10	11	610	611	3.54616
Female16	1	Light	10	12	610	612	3.32465
Female16	1	Light	10	13	610	613	4.17709
Female16	1	Light	10	14	610	614	4.56579
Female16	1	Light	10	15	610	615	3.33842
Female16	1	Light	10	16	610	616	3.70846
Female16	1	Light	11	12	611	612	4.0678
Female16	1	Light	11	13	611	613	3.95257
Female16	1	Light	11	14	611	614	4.87246
Female16	1	Light	11	15	611	615	4.53643
Female16	1	Light	11	16	611	616	4.48576
Female16	1	Light	12	13	612	613	4.02463
Female16	1	Light	12	14	612	614	3.88477
Female16	1	Light	12	15	612	615	3.47759
Female16	1	Light	12	16	612	616	3.36297
Female16	1	Light	13	14	613	614	4.39536
Female16	1	Light	13	15	613	615	3.91462
Female16	1	Light	13	16	613	616	5.07125
Female16	1	Light	14	15	614	615	3.83737
Female16	1	Light	14	16	614	616	4.32226
Female16	1	Light	15	16	615	616	3.87284
Female16	1	Dark	1	2	621	622	4.30069
Female16	1	Dark	1	3	621	623	3.89352
Female16	1	Dark	1	4	621	624	4.24861
Female16	1	Dark	1	5	621	625	4.90486
Female16	1	Dark	1	6	621	626	4.58935
Female16	1	Dark	1	7	621	627	4.94537
Female16	1	Dark	1	8	621	628	4.20764
Female16	1	Dark	1	9	621	629	4.36806
Female16	1	Dark	1	10	621	630	5.00139
Female16	1	Dark	1	11	621	631	4.43866
Female16	1	Dark	1	12	621	632	4.9088
Female16	1	Dark	1	13	621	633	5.72176
Female16	1	Dark	1	14	621	634	4.99699
Female16	1	Dark	1	15	621	635	4.76111
Female16	1	Dark	1	16	621	636	4.41134
Female16	1	Dark	2	3	622	623	3.61019
Female16	1	Dark	2	4	622	624	4.74977
Female16	1	Dark	2	5	622	625	4.75185
Female16	1	Dark	2	6	622	626	4.02454
Female16	1	Dark	2	7	622	627	4.72014
Female16	1	Dark	2	8	622	628	4.28079
Female16	1	Dark	2	9	622	629	4.63056
Female16	1	Dark	2	10	622	630	4.91227
Female16	1	Dark	2	11	622	631	4.92338
Female16	1	Dark	2	12	622	632	4.39792
Female16	1	Dark	2	13	622	633	4.88495
Female16	1	Dark	2	14	622	634	5.54907
Female16	1	Dark	2	15	622	635	4.92245
Female16	1	Dark	2	16	622	636	4.31736
Female16	1	Dark	3	4	623	624	4.22755
Female16	1	Dark	3	5	623	625	3.98426
Female16	1	Dark	3	6	623	626	3.88935
Female16	1	Dark	3	7	623	627	4.44282
Female16	1	Dark	3	8	623	628	3.39815
Female16	1	Dark	3	9	623	629	3.54699
Female16	1	Dark	3	10	623	630	4.48819
Female16	1	Dark	3	11	623	631	3.98912
Female16	1	Dark	3	12	623	632	5.06366
Female16	1	Dark	3	13	623	633	4.12616
Female16	1	Dark	3	14	623	634	3.92639
Female16	1	Dark	3	15	623	635	3.62269
Female16	1	Dark	3	16	623	636	3.14722
Female16	1	Dark	4	5	624	625	4.60556
Female16	1	Dark	4	6	624	626	4.23125
Female16	1	Dark	4	7	624	627	4.23472
Female16	1	Dark	4	8	624	628	4.44051
Female16	1	Dark	4	9	624	629	3.73148
Female16	1	Dark	4	10	624	630	5.40694
Female16	1	Dark	4	11	624	631	4.22292
Female16	1	Dark	4	12	624	632	4.65394
Female16	1	Dark	4	13	624	633	4.48125
Female16	1	Dark	4	14	624	634	4.82755
Female16	1	Dark	4	15	624	635	4.2294
Female16	1	Dark	4	16	624	636	4.10069
Female16	1	Dark	5	6	625	626	4.40926
Female16	1	Dark	5	7	625	627	4.60995
Female16	1	Dark	5	8	625	628	4.74468
Female16	1	Dark	5	9	625	629	4.44236
Female16	1	Dark	5	10	625	630	4.65694
Female16	1	Dark	5	11	625	631	4.54838
Female16	1	Dark	5	12	625	632	5.13958
Female16	1	Dark	5	13	625	633	3.77269
Female16	1	Dark	5	14	625	634	3.84028
Female16	1	Dark	5	15	625	635	4.76319
Female16	1	Dark	5	16	625	636	5.1338
Female16	1	Dark	6	7	626	627	4.58472
Female16	1	Dark	6	8	626	628	3.81319
Female16	1	Dark	6	9	626	629	3.77963
Female16	1	Dark	6	10	626	630	4.19699
Female16	1	Dark	6	11	626	631	4.67292
Female16	1	Dark	6	12	626	632	3.83657
Female16	1	Dark	6	13	626	633	4.56134
Female16	1	Dark	6	14	626	634	5.1838
Female16	1	Dark	6	15	626	635	5.00139
Female16	1	Dark	6	16	626	636	3.92523
Female16	1	Dark	7	8	627	628	4.43889
Female16	1	Dark	7	9	627	629	3.96736
Female16	1	Dark	7	10	627	630	5.23704
Female16	1	Dark	7	11	627	631	4.46181
Female16	1	Dark	7	12	627	632	5.07778
Female16	1	Dark	7	13	627	633	5.00856
Female16	1	Dark	7	14	627	634	5.53889
Female16	1	Dark	7	15	627	635	4.79375
Female16	1	Dark	7	16	627	636	4.80764
Female16	1	Dark	8	9	628	629	3.37222
Female16	1	Dark	8	10	628	630	4.10093
Female16	1	Dark	8	11	628	631	3.99097
Female16	1	Dark	8	12	628	632	3.6206
Female16	1	Dark	8	13	628	633	4.21806
Female16	1	Dark	8	14	628	634	5.08727
Female16	1	Dark	8	15	628	635	4.63241
Female16	1	Dark	8	16	628	636	4.46736
Female16	1	Dark	9	10	629	630	4.52755
Female16	1	Dark	9	11	629	631	4.45324
Female16	1	Dark	9	12	629	632	4.06227
Female16	1	Dark	9	13	629	633	4.04329
Female16	1	Dark	9	14	629	634	4.18125
Female16	1	Dark	9	15	629	635	3.7537
Female16	1	Dark	9	16	629	636	2.35417
Female16	1	Dark	10	11	630	631	4.51227
Female16	1	Dark	10	12	630	632	5.11227
Female16	1	Dark	10	13	630	633	4.19213
Female16	1	Dark	10	14	630	634	4.85532
Female16	1	Dark	10	15	630	635	3.94583
Female16	1	Dark	10	16	630	636	3.29792
Female16	1	Dark	11	12	631	632	4.52106
Female16	1	Dark	11	13	631	633	4.6044
Female16	1	Dark	11	14	631	634	4.97407
Female16	1	Dark	11	15	631	635	4.44931
Female16	1	Dark	11	16	631	636	4.11782
Female16	1	Dark	12	13	632	633	4.09398
Female16	1	Dark	12	14	632	634	4.65787
Female16	1	Dark	12	15	632	635	3.63449
Female16	1	Dark	12	16	632	636	4.0919
Female16	1	Dark	13	14	633	634	5.25255
Female16	1	Dark	13	15	633	635	4.77384
Female16	1	Dark	13	16	633	636	3.14398
Female16	1	Dark	14	15	634	635	4.61481
Female16	1	Dark	14	16	634	636	3.89653
Female16	1	Dark	15	16	635	636	4.24259
Female16	2	Light	1	2	641	642	5.48588
Female16	2	Light	1	3	641	643	4.97106
Female16	2	Light	1	4	641	644	6.05417
Female16	2	Light	1	5	641	645	6.25949
Female16	2	Light	1	6	641	646	5.50463
Female16	2	Light	1	7	641	647	5.62824
Female16	2	Light	1	8	641	648	5.07014
Female16	2	Light	1	9	641	649	4.48264
Female16	2	Light	1	10	641	650	5.77569
Female16	2	Light	1	11	641	651	6.35486
Female16	2	Light	1	12	641	652	5.27431
Female16	2	Light	1	13	641	653	5.76319
Female16	2	Light	1	14	641	654	6.02801
Female16	2	Light	1	15	641	655	6.02292
Female16	2	Light	1	16	641	656	5.74005
Female16	2	Light	2	3	642	643	5.90208
Female16	2	Light	2	4	642	644	5.58333
Female16	2	Light	2	5	642	645	5.81481
Female16	2	Light	2	6	642	646	4.13611
Female16	2	Light	2	7	642	647	4.7537
Female16	2	Light	2	8	642	648	5.55694
Female16	2	Light	2	9	642	649	3.61505
Female16	2	Light	2	10	642	650	5.90116
Female16	2	Light	2	11	642	651	6.81898
Female16	2	Light	2	12	642	652	5.45903
Female16	2	Light	2	13	642	653	5.52083
Female16	2	Light	2	14	642	654	6.00208
Female16	2	Light	2	15	642	655	6.21898
Female16	2	Light	2	16	642	656	5.4956
Female16	2	Light	3	4	643	644	4.26991
Female16	2	Light	3	5	643	645	5.24583
Female16	2	Light	3	6	643	646	3.54005
Female16	2	Light	3	7	643	647	4.8206
Female16	2	Light	3	8	643	648	4.89653
Female16	2	Light	3	9	643	649	5.39699
Female16	2	Light	3	10	643	650	5.23356
Female16	2	Light	3	11	643	651	5.28565
Female16	2	Light	3	12	643	652	4.91273
Female16	2	Light	3	13	643	653	5.58611
Female16	2	Light	3	14	643	654	5.34954
Female16	2	Light	3	15	643	655	6.11111
Female16	2	Light	3	16	643	656	4.55856
Female16	2	Light	4	5	644	645	7.26343
Female16	2	Light	4	6	644	646	5.16065
Female16	2	Light	4	7	644	647	5.55185
Female16	2	Light	4	8	644	648	5.76528
Female16	2	Light	4	9	644	649	4.17269
Female16	2	Light	4	10	644	650	5.99931
Female16	2	Light	4	11	644	651	5.55995
Female16	2	Light	4	12	644	652	6.56944
Female16	2	Light	4	13	644	653	4.80764
Female16	2	Light	4	14	644	654	5.51296
Female16	2	Light	4	15	644	655	5.23611
Female16	2	Light	4	16	644	656	6.0875
Female16	2	Light	5	6	645	646	5.39722
Female16	2	Light	5	7	645	647	5.43241
Female16	2	Light	5	8	645	648	5.6912
Female16	2	Light	5	9	645	649	4.58704
Female16	2	Light	5	10	645	650	6.29329
Female16	2	Light	5	11	645	651	6.05
Female16	2	Light	5	12	645	652	6.49144
Female16	2	Light	5	13	645	653	5.00301
Female16	2	Light	5	14	645	654	6.68079
Female16	2	Light	5	15	645	655	5.97222
Female16	2	Light	5	16	645	656	6.16412
Female16	2	Light	6	7	646	647	4.81505
Female16	2	Light	6	8	646	648	4.51458
Female16	2	Light	6	9	646	649	4.20463
Female16	2	Light	6	10	646	650	5.29815
Female16	2	Light	6	11	646	651	5.09815
Female16	2	Light	6	12	646	652	5.08681
Female16	2	Light	6	13	646	653	4.17986
Female16	2	Light	6	14	646	654	4.58009
Female16	2	Light	6	15	646	655	4.60741
Female16	2	Light	6	16	646	656	4.81736
Female16	2	Light	7	8	647	648	4.94167
Female16	2	Light	7	9	647	649	3.41829
Female16	2	Light	7	10	647	650	5.6088
Female16	2	Light	7	11	647	651	5.29769
Female16	2	Light	7	12	647	652	4.29491
Female16	2	Light	7	13	647	653	4.78218
Female16	2	Light	7	14	647	654	4.62824
Female16	2	Light	7	15	647	655	4.77083
Female16	2	Light	7	16	647	656	5.24005
Female16	2	Light	8	9	648	649	5.00023
Female16	2	Light	8	10	648	650	5.20532
Female16	2	Light	8	11	648	651	5.55903
Female16	2	Light	8	12	648	652	5.26574
Female16	2	Light	8	13	648	653	5.33495
Female16	2	Light	8	14	648	654	5.87801
Female16	2	Light	8	15	648	655	4.95602
Female16	2	Light	8	16	648	656	5.38333
Female16	2	Light	9	10	649	650	4.0206
Female16	2	Light	9	11	649	651	4.03403
Female16	2	Light	9	12	649	652	4.68542
Female16	2	Light	9	13	649	653	4.275
Female16	2	Light	9	14	649	654	3.96389
Female16	2	Light	9	15	649	655	4.90741
Female16	2	Light	9	16	649	656	4.94491
Female16	2	Light	10	11	650	651	5.90787
Female16	2	Light	10	12	650	652	5.64699
Female16	2	Light	10	13	650	653	5.46273
Female16	2	Light	10	14	650	654	5.81551
Female16	2	Light	10	15	650	655	5.28796
Female16	2	Light	10	16	650	656	5.73009
Female16	2	Light	11	12	651	652	5.05093
Female16	2	Light	11	13	651	653	5.73287
Female16	2	Light	11	14	651	654	6.68542
Female16	2	Light	11	15	651	655	6.22199
Female16	2	Light	11	16	651	656	5.91296
Female16	2	Light	12	13	652	653	4.34167
Female16	2	Light	12	14	652	654	5.28542
Female16	2	Light	12	15	652	655	5.24306
Female16	2	Light	12	16	652	656	5.87593
Female16	2	Light	13	14	653	654	4.62014
Female16	2	Light	13	15	653	655	5.03889
Female16	2	Light	13	16	653	656	4.62269
Female16	2	Light	14	15	654	655	6.23449
Female16	2	Light	14	16	654	656	5.76528
Female16	2	Light	15	16	655	656	5.8287
Female16	2	Dark	1	2	661	662	5.6338
Female16	2	Dark	1	3	661	663	3.45417
Female16	2	Dark	1	4	661	664	4.14213
Female16	2	Dark	1	5	661	665	5.16852
Female16	2	Dark	1	6	661	666	5.25972
Female16	2	Dark	1	7	661	667	4.28588
Female16	2	Dark	1	8	661	668	3.76852
Female16	2	Dark	1	9	661	669	4.48102
Female16	2	Dark	1	10	661	670	5.15787
Female16	2	Dark	1	11	661	671	5.05718
Female16	2	Dark	1	12	661	672	5.65023
Female16	2	Dark	1	13	661	673	5.15741
Female16	2	Dark	1	14	661	674	4.89954
Female16	2	Dark	1	15	661	675	5.40208
Female16	2	Dark	1	16	661	676	5.99259
Female16	2	Dark	2	3	662	663	2.95208
Female16	2	Dark	2	4	662	664	3.51597
Female16	2	Dark	2	5	662	665	4.69769
Female16	2	Dark	2	6	662	666	4.98287
Female16	2	Dark	2	7	662	667	3.94699
Female16	2	Dark	2	8	662	668	3.38889
Female16	2	Dark	2	9	662	669	3.36551
Female16	2	Dark	2	10	662	670	4.95509
Female16	2	Dark	2	11	662	671	4.61968
Female16	2	Dark	2	12	662	672	3.775
Female16	2	Dark	2	13	662	673	3.96412
Female16	2	Dark	2	14	662	674	4.15556
Female16	2	Dark	2	15	662	675	4.93403
Female16	2	Dark	2	16	662	676	4.94977
Female16	2	Dark	3	4	663	664	2.42986
Female16	2	Dark	3	5	663	665	2.81759
Female16	2	Dark	3	6	663	666	2.78264
Female16	2	Dark	3	7	663	667	2.85324
Female16	2	Dark	3	8	663	668	2.59329
Female16	2	Dark	3	9	663	669	3.66713
Female16	2	Dark	3	10	663	670	3.55741
Female16	2	Dark	3	11	663	671	4.71481
Female16	2	Dark	3	12	663	672	3.30926
Female16	2	Dark	3	13	663	673	3.81134
Female16	2	Dark	3	14	663	674	3.54421
Female16	2	Dark	3	15	663	675	3.77477
Female16	2	Dark	3	16	663	676	3.84861
Female16	2	Dark	4	5	664	665	3.70255
Female16	2	Dark	4	6	664	666	4.46412
Female16	2	Dark	4	7	664	667	3.7963
Female16	2	Dark	4	8	664	668	3.87963
Female16	2	Dark	4	9	664	669	4.03356
Female16	2	Dark	4	10	664	670	2.81806
Female16	2	Dark	4	11	664	671	4.20787
Female16	2	Dark	4	12	664	672	3.84398
Female16	2	Dark	4	13	664	673	3.43449
Female16	2	Dark	4	14	664	674	3.10926
Female16	2	Dark	4	15	664	675	3.06782
Female16	2	Dark	4	16	664	676	3.34954
Female16	2	Dark	5	6	665	666	5.17315
Female16	2	Dark	5	7	665	667	4.2037
Female16	2	Dark	5	8	665	668	3.82338
Female16	2	Dark	5	9	665	669	3.61296
Female16	2	Dark	5	10	665	670	4.3831
Female16	2	Dark	5	11	665	671	5.00324
Female16	2	Dark	5	12	665	672	4.12106
Female16	2	Dark	5	13	665	673	4.95394
Female16	2	Dark	5	14	665	674	4.35278
Female16	2	Dark	5	15	665	675	4.34931
Female16	2	Dark	5	16	665	676	4.52315
Female16	2	Dark	6	7	666	667	4.15208
Female16	2	Dark	6	8	666	668	3.38866
Female16	2	Dark	6	9	666	669	3.83958
Female16	2	Dark	6	10	666	670	4.53241
Female16	2	Dark	6	11	666	671	5.31528
Female16	2	Dark	6	12	666	672	3.82685
Female16	2	Dark	6	13	666	673	4.98958
Female16	2	Dark	6	14	666	674	3.63125
Female16	2	Dark	6	15	666	675	4.33472
Female16	2	Dark	6	16	666	676	4.53194
Female16	2	Dark	7	8	667	668	3.07824
Female16	2	Dark	7	9	667	669	3.55
Female16	2	Dark	7	10	667	670	4.48426
Female16	2	Dark	7	11	667	671	3.94977
Female16	2	Dark	7	12	667	672	3.8787
Female16	2	Dark	7	13	667	673	4.00972
Female16	2	Dark	7	14	667	674	4.54514
Female16	2	Dark	7	15	667	675	3.95023
Female16	2	Dark	7	16	667	676	3.65556
Female16	2	Dark	8	9	668	669	4.02662
Female16	2	Dark	8	10	668	670	2.80116
Female16	2	Dark	8	11	668	671	3.26296
Female16	2	Dark	8	12	668	672	3.61597
Female16	2	Dark	8	13	668	673	3.81898
Female16	2	Dark	8	14	668	674	3.40278
Female16	2	Dark	8	15	668	675	2.7662
Female16	2	Dark	8	16	668	676	2.59815
Female16	2	Dark	9	10	669	670	3.61736
Female16	2	Dark	9	11	669	671	4.26736
Female16	2	Dark	9	12	669	672	3.09375
Female16	2	Dark	9	13	669	673	3.99745
Female16	2	Dark	9	14	669	674	3.82824
Female16	2	Dark	9	15	669	675	3.94722
Female16	2	Dark	9	16	669	676	4.05972
Female16	2	Dark	10	11	670	671	4.46574
Female16	2	Dark	10	12	670	672	4.61736
Female16	2	Dark	10	13	670	673	4.5956
Female16	2	Dark	10	14	670	674	4.81551
Female16	2	Dark	10	15	670	675	4.23981
Female16	2	Dark	10	16	670	676	4.71296
Female16	2	Dark	11	12	671	672	4.74352
Female16	2	Dark	11	13	671	673	4.74537
Female16	2	Dark	11	14	671	674	3.77801
Female16	2	Dark	11	15	671	675	3.89144
Female16	2	Dark	11	16	671	676	4.56412
Female16	2	Dark	12	13	672	673	4.95972
Female16	2	Dark	12	14	672	674	3.53356
Female16	2	Dark	12	15	672	675	3.05856
Female16	2	Dark	12	16	672	676	4.20185
Female16	2	Dark	13	14	673	674	4.08565
Female16	2	Dark	13	15	673	675	3.62083
Female16	2	Dark	13	16	673	676	4.60394
Female16	2	Dark	14	15	674	675	4.61644
Female16	2	Dark	14	16	674	676	4.31644
Female16	2	Dark	15	16	675	676	4.45764
Female16	3	Light	1	2	681	682	4.9838
Female16	3	Light	1	3	681	683	5.21644
Female16	3	Light	1	4	681	684	5.49699
Female16	3	Light	1	5	681	685	5.79352
Female16	3	Light	1	6	681	686	4.2
Female16	3	Light	1	7	681	687	5.40231
Female16	3	Light	1	8	681	688	5.21551
Female16	3	Light	1	9	681	689	5.88634
Female16	3	Light	1	10	681	690	5.19282
Female16	3	Light	1	11	681	691	3.39259
Female16	3	Light	1	12	681	692	4.60833
Female16	3	Light	1	13	681	693	4.65648
Female16	3	Light	1	14	681	694	2.45926
Female16	3	Light	1	15	681	695	4.92778
Female16	3	Light	1	16	681	696	5.08704
Female16	3	Light	2	3	682	683	4.97176
Female16	3	Light	2	4	682	684	5.37431
Female16	3	Light	2	5	682	685	5.32106
Female16	3	Light	2	6	682	686	3.63056
Female16	3	Light	2	7	682	687	5.09282
Female16	3	Light	2	8	682	688	5.89907
Female16	3	Light	2	9	682	689	5.82176
Female16	3	Light	2	10	682	690	5.13773
Female16	3	Light	2	11	682	691	4.55301
Female16	3	Light	2	12	682	692	5.73495
Female16	3	Light	2	13	682	693	4.00347
Female16	3	Light	2	14	682	694	3.32153
Female16	3	Light	2	15	682	695	4.86319
Female16	3	Light	2	16	682	696	5.49722
Female16	3	Light	3	4	683	684	4.66806
Female16	3	Light	3	5	683	685	5.59722
Female16	3	Light	3	6	683	686	4.25417
Female16	3	Light	3	7	683	687	5.59838
Female16	3	Light	3	8	683	688	4.34051
Female16	3	Light	3	9	683	689	5.36968
Female16	3	Light	3	10	683	690	5.24583
Female16	3	Light	3	11	683	691	5.6419
Female16	3	Light	3	12	683	692	3.72824
Female16	3	Light	3	13	683	693	4.16782
Female16	3	Light	3	14	683	694	3.58264
Female16	3	Light	3	15	683	695	5.14907
Female16	3	Light	3	16	683	696	5.50324
Female16	3	Light	4	5	684	685	5.28356
Female16	3	Light	4	6	684	686	4.2037
Female16	3	Light	4	7	684	687	5.40417
Female16	3	Light	4	8	684	688	4.61458
Female16	3	Light	4	9	684	689	5.89352
Female16	3	Light	4	10	684	690	4.94282
Female16	3	Light	4	11	684	691	4.71042
Female16	3	Light	4	12	684	692	4.76204
Female16	3	Light	4	13	684	693	5.47986
Female16	3	Light	4	14	684	694	4.12454
Female16	3	Light	4	15	684	695	5.32616
Female16	3	Light	4	16	684	696	5.5875
Female16	3	Light	5	6	685	686	4.66574
Female16	3	Light	5	7	685	687	6.31713
Female16	3	Light	5	8	685	688	5.81782
Female16	3	Light	5	9	685	689	5.8206
Female16	3	Light	5	10	685	690	5.68634
Female16	3	Light	5	11	685	691	4.39468
Female16	3	Light	5	12	685	692	6.55069
Female16	3	Light	5	13	685	693	5.30625
Female16	3	Light	5	14	685	694	4.35394
Female16	3	Light	5	15	685	695	6.13171
Female16	3	Light	5	16	685	696	6.18287
Female16	3	Light	6	7	686	687	5.14815
Female16	3	Light	6	8	686	688	4.23079
Female16	3	Light	6	9	686	689	4.48542
Female16	3	Light	6	10	686	690	4.08796
Female16	3	Light	6	11	686	691	4.69907
Female16	3	Light	6	12	686	692	4.52801
Female16	3	Light	6	13	686	693	4.17963
Female16	3	Light	6	14	686	694	3.86782
Female16	3	Light	6	15	686	695	4.32384
Female16	3	Light	6	16	686	696	4.70301
Female16	3	Light	7	8	687	688	4.49977
Female16	3	Light	7	9	687	689	6.12639
Female16	3	Light	7	10	687	690	5.72407
Female16	3	Light	7	11	687	691	5.19884
Female16	3	Light	7	12	687	692	3.94282
Female16	3	Light	7	13	687	693	5.18634
Female16	3	Light	7	14	687	694	3.79653
Female16	3	Light	7	15	687	695	5.81991
Female16	3	Light	7	16	687	696	6.26875
Female16	3	Light	8	9	688	689	5.09537
Female16	3	Light	8	10	688	690	4.81343
Female16	3	Light	8	11	688	691	3.70255
Female16	3	Light	8	12	688	692	5.76343
Female16	3	Light	8	13	688	693	4.83102
Female16	3	Light	8	14	688	694	3.69028
Female16	3	Light	8	15	688	695	4.41042
Female16	3	Light	8	16	688	696	5.50069
Female16	3	Light	9	10	689	690	5.63171
Female16	3	Light	9	11	689	691	4.63981
Female16	3	Light	9	12	689	692	5.21782
Female16	3	Light	9	13	689	693	4.55301
Female16	3	Light	9	14	689	694	2.70671
Female16	3	Light	9	15	689	695	5.84468
Female16	3	Light	9	16	689	696	5.42593
Female16	3	Light	10	11	690	691	4.44236
Female16	3	Light	10	12	690	692	5.14699
Female16	3	Light	10	13	690	693	4.67685
Female16	3	Light	10	14	690	694	4.4088
Female16	3	Light	10	15	690	695	4.72153
Female16	3	Light	10	16	690	696	5.4912
Female16	3	Light	11	12	691	692	4.21852
Female16	3	Light	11	13	691	693	3.74699
Female16	3	Light	11	14	691	694	4.2287
Female16	3	Light	11	15	691	695	5.45394
Female16	3	Light	11	16	691	696	5.0456
Female16	3	Light	12	13	692	693	5.66296
Female16	3	Light	12	14	692	694	4.85255
Female16	3	Light	12	15	692	695	4.44815
Female16	3	Light	12	16	692	696	5.20833
Female16	3	Light	13	14	693	694	5.00856
Female16	3	Light	13	15	693	695	3.90255
Female16	3	Light	13	16	693	696	5.90926
Female16	3	Light	14	15	694	695	3.53634
Female16	3	Light	14	16	694	696	4.45602
Female16	3	Light	15	16	695	696	4.90093
Female16	3	Dark	1	2	701	702	5.0544
Female16	3	Dark	1	3	701	703	5.47407
Female16	3	Dark	1	4	701	704	4.98287
Female16	3	Dark	1	5	701	705	4.78704
Female16	3	Dark	1	6	701	706	4.79468
Female16	3	Dark	1	7	701	707	4.83681
Female16	3	Dark	1	8	701	708	3.68241
Female16	3	Dark	1	9	701	709	3.65764
Female16	3	Dark	1	10	701	710	4.39421
Female16	3	Dark	1	11	701	711	5.22986
Female16	3	Dark	1	12	701	712	4.69213
Female16	3	Dark	1	13	701	713	4.32384
Female16	3	Dark	1	14	701	714	5.39514
Female16	3	Dark	1	15	701	715	5.22801
Female16	3	Dark	1	16	701	716	5.06204
Female16	3	Dark	2	3	702	703	5.92917
Female16	3	Dark	2	4	702	704	5.41366
Female16	3	Dark	2	5	702	705	5.50903
Female16	3	Dark	2	6	702	706	5.55787
Female16	3	Dark	2	7	702	707	4.98981
Female16	3	Dark	2	8	702	708	4.70741
Female16	3	Dark	2	9	702	709	3.15671
Female16	3	Dark	2	10	702	710	4.88218
Female16	3	Dark	2	11	702	711	5.91944
Female16	3	Dark	2	12	702	712	4.35093
Female16	3	Dark	2	13	702	713	5.90139
Female16	3	Dark	2	14	702	714	4.73495
Female16	3	Dark	2	15	702	715	4.9375
Female16	3	Dark	2	16	702	716	5.06736
Female16	3	Dark	3	4	703	704	5.60949
Female16	3	Dark	3	5	703	705	4.68125
Female16	3	Dark	3	6	703	706	4.89931
Female16	3	Dark	3	7	703	707	4.97708
Female16	3	Dark	3	8	703	708	4.61574
Female16	3	Dark	3	9	703	709	3.14977
Female16	3	Dark	3	10	703	710	3.99745
Female16	3	Dark	3	11	703	711	5.27731
Female16	3	Dark	3	12	703	712	4.4706
Female16	3	Dark	3	13	703	713	5.90486
Female16	3	Dark	3	14	703	714	5.25602
Female16	3	Dark	3	15	703	715	4.94653
Female16	3	Dark	3	16	703	716	5.34421
Female16	3	Dark	4	5	704	705	5.49398
Female16	3	Dark	4	6	704	706	5.36921
Female16	3	Dark	4	7	704	707	5.13843
Female16	3	Dark	4	8	704	708	4.51597
Female16	3	Dark	4	9	704	709	4.29213
Female16	3	Dark	4	10	704	710	5.16875
Female16	3	Dark	4	11	704	711	5.76088
Female16	3	Dark	4	12	704	712	5.25949
Female16	3	Dark	4	13	704	713	5.45556
Female16	3	Dark	4	14	704	714	4.90833
Female16	3	Dark	4	15	704	715	5.04815
Female16	3	Dark	4	16	704	716	4.86042
Female16	3	Dark	5	6	705	706	4.97384
Female16	3	Dark	5	7	705	707	4.10856
Female16	3	Dark	5	8	705	708	4.37431
Female16	3	Dark	5	9	705	709	3.35116
Female16	3	Dark	5	10	705	710	4.77894
Female16	3	Dark	5	11	705	711	4.84028
Female16	3	Dark	5	12	705	712	4.16644
Female16	3	Dark	5	13	705	713	3.69722
Female16	3	Dark	5	14	705	714	5.58148
Female16	3	Dark	5	15	705	715	5.23634
Female16	3	Dark	5	16	705	716	5.03958
Female16	3	Dark	6	7	706	707	5.02523
Female16	3	Dark	6	8	706	708	5.7875
Female16	3	Dark	6	9	706	709	3.74606
Female16	3	Dark	6	10	706	710	4.89259
Female16	3	Dark	6	11	706	711	4.73102
Female16	3	Dark	6	12	706	712	4.4044
Female16	3	Dark	6	13	706	713	4.61481
Female16	3	Dark	6	14	706	714	4.85995
Female16	3	Dark	6	15	706	715	4.76412
Female16	3	Dark	6	16	706	716	5.11782
Female16	3	Dark	7	8	707	708	4.50046
Female16	3	Dark	7	9	707	709	2.89259
Female16	3	Dark	7	10	707	710	4.37546
Female16	3	Dark	7	11	707	711	4.45278
Female16	3	Dark	7	12	707	712	4.51042
Female16	3	Dark	7	13	707	713	4.55556
Female16	3	Dark	7	14	707	714	4.3625
Female16	3	Dark	7	15	707	715	4.5912
Female16	3	Dark	7	16	707	716	5.08889
Female16	3	Dark	8	9	708	709	2.49792
Female16	3	Dark	8	10	708	710	3.6081
Female16	3	Dark	8	11	708	711	3.67731
Female16	3	Dark	8	12	708	712	3.67778
Female16	3	Dark	8	13	708	713	3.50278
Female16	3	Dark	8	14	708	714	3.8963
Female16	3	Dark	8	15	708	715	3.51435
Female16	3	Dark	8	16	708	716	4.23912
Female16	3	Dark	9	10	709	710	3.50995
Female16	3	Dark	9	11	709	711	3.96157
Female16	3	Dark	9	12	709	712	3.56898
Female16	3	Dark	9	13	709	713	3.56736
Female16	3	Dark	9	14	709	714	3.59514
Female16	3	Dark	9	15	709	715	3.80856
Female16	3	Dark	9	16	709	716	3.05833
Female16	3	Dark	10	11	710	711	4.12569
Female16	3	Dark	10	12	710	712	5.16782
Female16	3	Dark	10	13	710	713	4.02014
Female16	3	Dark	10	14	710	714	5.11019
Female16	3	Dark	10	15	710	715	4.68472
Female16	3	Dark	10	16	710	716	4.50486
Female16	3	Dark	11	12	711	712	5.37245
Female16	3	Dark	11	13	711	713	6.12523
Female16	3	Dark	11	14	711	714	4.8956
Female16	3	Dark	11	15	711	715	5.82917
Female16	3	Dark	11	16	711	716	4.87292
Female16	3	Dark	12	13	712	713	4.74583
Female16	3	Dark	12	14	712	714	5.1537
Female16	3	Dark	12	15	712	715	4.58009
Female16	3	Dark	12	16	712	716	4.6875
Female16	3	Dark	13	14	713	714	4.49954
Female16	3	Dark	13	15	713	715	5.20602
Female16	3	Dark	13	16	713	716	4.45556
Female16	3	Dark	14	15	714	715	4.59861
Female16	3	Dark	14	16	714	716	5.24861
Female16	3	Dark	15	16	715	716	4.68125
