# Supplementary material for: IntelliProfiler: a research workflow for analyzing multiple animals with a high-resolution home-cage RFID system
Source: Lab Anim (NY). 2026 Jan 16;55(2):48–63. doi: 10.1038/s41684-025-01668-4 (PMC12867760; doi:10.1038/s41684-025-01668-4)
Supplement: Supplementary file 13 — Single-sheet Excel file containing raw data used to generate the graphs shown in all panels of Fig. 10. [file 41684_2025_1668_MOESM13_ESM.xlsx]

## Sheet: Fig10
Group	Day	Phase	ID1	ID2	Source	Target	EdgeBetweenness
Control male8	1	Light	1	2	1	2	4.4965
Control male8	1	Light	1	3	1	3	4.33
Control male8	1	Light	1	4	1	4	5.02967
Control male8	1	Light	1	5	1	5	6.6905
Control male8	1	Light	1	6	1	6	6.7415
Control male8	1	Light	1	7	1	7	6.41367
Control male8	1	Light	1	8	1	8	4.8055
Control male8	1	Light	2	3	2	3	5.19967
Control male8	1	Light	2	4	2	4	3.6485
Control male8	1	Light	2	5	2	5	5.47167
Control male8	1	Light	2	6	2	6	6.08733
Control male8	1	Light	2	7	2	7	5.82233
Control male8	1	Light	2	8	2	8	3.81483
Control male8	1	Light	3	4	3	4	5.97567
Control male8	1	Light	3	5	3	5	4.126
Control male8	1	Light	3	6	3	6	5.00833
Control male8	1	Light	3	7	3	7	4.907
Control male8	1	Light	3	8	3	8	4.01983
Control male8	1	Light	4	5	4	5	4.2825
Control male8	1	Light	4	6	4	6	5.52667
Control male8	1	Light	4	7	4	7	5.036
Control male8	1	Light	4	8	4	8	2.84933
Control male8	1	Light	5	6	5	6	6.364
Control male8	1	Light	5	7	5	7	6.58483
Control male8	1	Light	5	8	5	8	4.688
Control male8	1	Light	6	7	6	7	6.9145
Control male8	1	Light	6	8	6	8	5.16567
Control male8	1	Light	7	8	7	8	4.162
Control male8	1	Dark	1	2	11	12	4.369
Control male8	1	Dark	1	3	11	13	5.29733
Control male8	1	Dark	1	4	11	14	5.238
Control male8	1	Dark	1	5	11	15	4.121
Control male8	1	Dark	1	6	11	16	5.224
Control male8	1	Dark	1	7	11	17	5.00967
Control male8	1	Dark	1	8	11	18	3.88733
Control male8	1	Dark	2	3	12	13	3.5815
Control male8	1	Dark	2	4	12	14	3.6665
Control male8	1	Dark	2	5	12	15	3.07167
Control male8	1	Dark	2	6	12	16	3.8505
Control male8	1	Dark	2	7	12	17	3.83083
Control male8	1	Dark	2	8	12	18	3.95383
Control male8	1	Dark	3	4	13	14	4.55783
Control male8	1	Dark	3	5	13	15	3.90933
Control male8	1	Dark	3	6	13	16	5.40633
Control male8	1	Dark	3	7	13	17	5.21933
Control male8	1	Dark	3	8	13	18	4.74683
Control male8	1	Dark	4	5	14	15	3.51883
Control male8	1	Dark	4	6	14	16	4.80367
Control male8	1	Dark	4	7	14	17	3.932
Control male8	1	Dark	4	8	14	18	3.777
Control male8	1	Dark	5	6	15	16	3.54217
Control male8	1	Dark	5	7	15	17	2.927
Control male8	1	Dark	5	8	15	18	3.34433
Control male8	1	Dark	6	7	16	17	3.77567
Control male8	1	Dark	6	8	16	18	4.54367
Control male8	1	Dark	7	8	17	18	4.22317
Control male8	2	Light	1	2	21	22	5.61567
Control male8	2	Light	1	3	21	23	6.102
Control male8	2	Light	1	4	21	24	5.95283
Control male8	2	Light	1	5	21	25	5.54467
Control male8	2	Light	1	6	21	26	7.12683
Control male8	2	Light	1	7	21	27	5.363
Control male8	2	Light	1	8	21	28	6.42917
Control male8	2	Light	2	3	22	23	5.322
Control male8	2	Light	2	4	22	24	3.45433
Control male8	2	Light	2	5	22	25	4.03017
Control male8	2	Light	2	6	22	26	5.5215
Control male8	2	Light	2	7	22	27	4.63117
Control male8	2	Light	2	8	22	28	4.26767
Control male8	2	Light	3	4	23	24	4.93417
Control male8	2	Light	3	5	23	25	4.06283
Control male8	2	Light	3	6	23	26	6.58283
Control male8	2	Light	3	7	23	27	4.31617
Control male8	2	Light	3	8	23	28	5.795
Control male8	2	Light	4	5	24	25	4.392
Control male8	2	Light	4	6	24	26	5.544
Control male8	2	Light	4	7	24	27	4.4685
Control male8	2	Light	4	8	24	28	5.775
Control male8	2	Light	5	6	25	26	5.01483
Control male8	2	Light	5	7	25	27	4.119
Control male8	2	Light	5	8	25	28	4.51767
Control male8	2	Light	6	7	26	27	4.97583
Control male8	2	Light	6	8	26	28	5.67883
Control male8	2	Light	7	8	27	28	5.2265
Control male8	2	Dark	1	2	31	32	3.20833
Control male8	2	Dark	1	3	31	33	4.17483
Control male8	2	Dark	1	4	31	34	4.41367
Control male8	2	Dark	1	5	31	35	2.844
Control male8	2	Dark	1	6	31	36	3.75667
Control male8	2	Dark	1	7	31	37	4.60167
Control male8	2	Dark	1	8	31	38	4.3565
Control male8	2	Dark	2	3	32	33	3.08867
Control male8	2	Dark	2	4	32	34	3.96617
Control male8	2	Dark	2	5	32	35	3.85683
Control male8	2	Dark	2	6	32	36	2.71267
Control male8	2	Dark	2	7	32	37	3.89083
Control male8	2	Dark	2	8	32	38	4.95367
Control male8	2	Dark	3	4	33	34	3.979
Control male8	2	Dark	3	5	33	35	2.16033
Control male8	2	Dark	3	6	33	36	4.19433
Control male8	2	Dark	3	7	33	37	3.01167
Control male8	2	Dark	3	8	33	38	3.6585
Control male8	2	Dark	4	5	34	35	3.10117
Control male8	2	Dark	4	6	34	36	3.59983
Control male8	2	Dark	4	7	34	37	4.74667
Control male8	2	Dark	4	8	34	38	4.26583
Control male8	2	Dark	5	6	35	36	2.1085
Control male8	2	Dark	5	7	35	37	3.2975
Control male8	2	Dark	5	8	35	38	3.34167
Control male8	2	Dark	6	7	36	37	3.058
Control male8	2	Dark	6	8	36	38	4.743
Control male8	2	Dark	7	8	37	38	4.35483
Control female8	1	Light	1	2	41	42	6.62752
Control female8	1	Light	1	3	41	43	5.69916
Control female8	1	Light	1	4	41	44	6.48806
Control female8	1	Light	1	5	41	45	7.19339
Control female8	1	Light	1	6	41	46	7.2045
Control female8	1	Light	1	7	41	47	6.94982
Control female8	1	Light	1	8	41	48	6.35966
Control female8	1	Light	2	3	42	43	5.44258
Control female8	1	Light	2	4	42	44	6.04413
Control female8	1	Light	2	5	42	45	5.35942
Control female8	1	Light	2	6	42	46	5.61126
Control female8	1	Light	2	7	42	47	5.6752
Control female8	1	Light	2	8	42	48	4.91107
Control female8	1	Light	3	4	43	44	6.02732
Control female8	1	Light	3	5	43	45	5.90332
Control female8	1	Light	3	6	43	46	6.28239
Control female8	1	Light	3	7	43	47	5.4994
Control female8	1	Light	3	8	43	48	5.4342
Control female8	1	Light	4	5	44	45	5.91019
Control female8	1	Light	4	6	44	46	6.42332
Control female8	1	Light	4	7	44	47	6.34165
Control female8	1	Light	4	8	44	48	5.81793
Control female8	1	Light	5	6	45	46	6.43141
Control female8	1	Light	5	7	45	47	5.29805
Control female8	1	Light	5	8	45	48	5.31002
Control female8	1	Light	6	7	46	47	6.38876
Control female8	1	Light	6	8	46	48	5.28426
Control female8	1	Light	7	8	47	48	6.07787
Control female8	1	Dark	1	2	51	52	5.49028
Control female8	1	Dark	1	3	51	53	4.91597
Control female8	1	Dark	1	4	51	54	6.23472
Control female8	1	Dark	1	5	51	55	5.71435
Control female8	1	Dark	1	6	51	56	4.89375
Control female8	1	Dark	1	7	51	57	4.93819
Control female8	1	Dark	1	8	51	58	5.46227
Control female8	1	Dark	2	3	52	53	5.38449
Control female8	1	Dark	2	4	52	54	4.26759
Control female8	1	Dark	2	5	52	55	5.06319
Control female8	1	Dark	2	6	52	56	5.30856
Control female8	1	Dark	2	7	52	57	4.75
Control female8	1	Dark	2	8	52	58	4.41019
Control female8	1	Dark	3	4	53	54	4.83935
Control female8	1	Dark	3	5	53	55	4.87269
Control female8	1	Dark	3	6	53	56	4.87153
Control female8	1	Dark	3	7	53	57	4.77361
Control female8	1	Dark	3	8	53	58	4.02153
Control female8	1	Dark	4	5	54	55	5.59931
Control female8	1	Dark	4	6	54	56	4.82523
Control female8	1	Dark	4	7	54	57	4.10046
Control female8	1	Dark	4	8	54	58	5.10463
Control female8	1	Dark	5	6	55	56	4.14977
Control female8	1	Dark	5	7	55	57	4.5456
Control female8	1	Dark	5	8	55	58	4.38472
Control female8	1	Dark	6	7	56	57	3.81829
Control female8	1	Dark	6	8	56	58	3.90417
Control female8	1	Dark	7	8	57	58	4.33935
Control female8	2	Light	1	2	61	62	7.60162
Control female8	2	Light	1	3	61	63	7.21944
Control female8	2	Light	1	4	61	64	8.42014
Control female8	2	Light	1	5	61	65	7.77454
Control female8	2	Light	1	6	61	66	6.56505
Control female8	2	Light	1	7	61	67	7.25139
Control female8	2	Light	1	8	61	68	6.89097
Control female8	2	Light	2	3	62	63	6.92222
Control female8	2	Light	2	4	62	64	7.14537
Control female8	2	Light	2	5	62	65	7.35486
Control female8	2	Light	2	6	62	66	6.49491
Control female8	2	Light	2	7	62	67	7.50116
Control female8	2	Light	2	8	62	68	6.97801
Control female8	2	Light	3	4	63	64	7.26968
Control female8	2	Light	3	5	63	65	6.69421
Control female8	2	Light	3	6	63	66	6.31157
Control female8	2	Light	3	7	63	67	6.81528
Control female8	2	Light	3	8	63	68	6.43588
Control female8	2	Light	4	5	64	65	7.78264
Control female8	2	Light	4	6	64	66	6.66204
Control female8	2	Light	4	7	64	67	7.17269
Control female8	2	Light	4	8	64	68	6.11921
Control female8	2	Light	5	6	65	66	6.0044
Control female8	2	Light	5	7	65	67	6.76713
Control female8	2	Light	5	8	65	68	6.67014
Control female8	2	Light	6	7	66	67	5.89699
Control female8	2	Light	6	8	66	68	6.44051
Control female8	2	Light	7	8	67	68	6.28264
Control female8	2	Dark	1	2	71	72	5.44931
Control female8	2	Dark	1	3	71	73	5.83634
Control female8	2	Dark	1	4	71	74	6.77639
Control female8	2	Dark	1	5	71	75	5.07639
Control female8	2	Dark	1	6	71	76	5.66968
Control female8	2	Dark	1	7	71	77	6.24444
Control female8	2	Dark	1	8	71	78	5.66065
Control female8	2	Dark	2	3	72	73	4.88194
Control female8	2	Dark	2	4	72	74	5.69491
Control female8	2	Dark	2	5	72	75	4.42106
Control female8	2	Dark	2	6	72	76	4.5706
Control female8	2	Dark	2	7	72	77	4.5037
Control female8	2	Dark	2	8	72	78	4.44444
Control female8	2	Dark	3	4	73	74	5.90509
Control female8	2	Dark	3	5	73	75	4.3162
Control female8	2	Dark	3	6	73	76	5.68866
Control female8	2	Dark	3	7	73	77	4.92731
Control female8	2	Dark	3	8	73	78	5.45648
Control female8	2	Dark	4	5	74	75	5.46574
Control female8	2	Dark	4	6	74	76	5.59468
Control female8	2	Dark	4	7	74	77	5.3581
Control female8	2	Dark	4	8	74	78	5.50394
Control female8	2	Dark	5	6	75	76	4.39329
Control female8	2	Dark	5	7	75	77	4.10741
Control female8	2	Dark	5	8	75	78	4.4081
Control female8	2	Dark	6	7	76	77	4.94259
Control female8	2	Dark	6	8	76	78	5.29792
Control female8	2	Dark	7	8	77	78	4.9662
AFO male8	1	Light	1	2	81	82	4.80391
AFO male8	1	Light	1	3	81	83	5.0777
AFO male8	1	Light	1	4	81	84	5.28467
AFO male8	1	Light	1	5	81	85	4.80833
AFO male8	1	Light	1	6	81	86	4.26935
AFO male8	1	Light	1	7	81	87	5.5905
AFO male8	1	Light	1	8	81	88	5.8661
AFO male8	1	Light	2	3	82	83	4.55269
AFO male8	1	Light	2	4	82	84	4.55013
AFO male8	1	Light	2	5	82	85	4.07384
AFO male8	1	Light	2	6	82	86	3.9107
AFO male8	1	Light	2	7	82	87	4.83035
AFO male8	1	Light	2	8	82	88	4.65807
AFO male8	1	Light	3	4	83	84	5.76931
AFO male8	1	Light	3	5	83	85	5.03608
AFO male8	1	Light	3	6	83	86	5.63939
AFO male8	1	Light	3	7	83	87	4.56414
AFO male8	1	Light	3	8	83	88	5.63969
AFO male8	1	Light	4	5	84	85	5.12745
AFO male8	1	Light	4	6	84	86	5.21559
AFO male8	1	Light	4	7	84	87	5.87338
AFO male8	1	Light	4	8	84	88	5.99538
AFO male8	1	Light	5	6	85	86	4.09588
AFO male8	1	Light	5	7	85	87	4.45616
AFO male8	1	Light	5	8	85	88	4.66304
AFO male8	1	Light	6	7	86	87	4.40638
AFO male8	1	Light	6	8	86	88	5.45453
AFO male8	1	Light	7	8	87	88	5.39058
AFO male8	1	Dark	1	2	91	92	3.10165
AFO male8	1	Dark	1	3	91	93	2.0535
AFO male8	1	Dark	1	4	91	94	2.85999
AFO male8	1	Dark	1	5	91	95	3.26577
AFO male8	1	Dark	1	6	91	96	1.86067
AFO male8	1	Dark	1	7	91	97	3.40468
AFO male8	1	Dark	1	8	91	98	2.97319
AFO male8	1	Dark	2	3	92	93	1.99817
AFO male8	1	Dark	2	4	92	94	2.34909
AFO male8	1	Dark	2	5	92	95	2.31808
AFO male8	1	Dark	2	6	92	96	2.10604
AFO male8	1	Dark	2	7	92	97	2.13822
AFO male8	1	Dark	2	8	92	98	2.68127
AFO male8	1	Dark	3	4	93	94	1.72781
AFO male8	1	Dark	3	5	93	95	1.66208
AFO male8	1	Dark	3	6	93	96	2.18566
AFO male8	1	Dark	3	7	93	97	1.61692
AFO male8	1	Dark	3	8	93	98	1.53082
AFO male8	1	Dark	4	5	94	95	2.26648
AFO male8	1	Dark	4	6	94	96	1.98243
AFO male8	1	Dark	4	7	94	97	2.43175
AFO male8	1	Dark	4	8	94	98	2.26299
AFO male8	1	Dark	5	6	95	96	2.12318
AFO male8	1	Dark	5	7	95	97	3.19009
AFO male8	1	Dark	5	8	95	98	2.94724
AFO male8	1	Dark	6	7	96	97	1.6035
AFO male8	1	Dark	6	8	96	98	1.62733
AFO male8	1	Dark	7	8	97	98	2.90765
AFO male8	2	Light	1	2	101	102	5.63079
AFO male8	2	Light	1	3	101	103	5.42269
AFO male8	2	Light	1	4	101	104	5.92616
AFO male8	2	Light	1	5	101	105	4.65463
AFO male8	2	Light	1	6	101	106	5.45787
AFO male8	2	Light	1	7	101	107	5.67454
AFO male8	2	Light	1	8	101	108	5.4294
AFO male8	2	Light	2	3	102	103	5.05023
AFO male8	2	Light	2	4	102	104	5.27569
AFO male8	2	Light	2	5	102	105	4.73125
AFO male8	2	Light	2	6	102	106	4.675
AFO male8	2	Light	2	7	102	107	5.52824
AFO male8	2	Light	2	8	102	108	5.82546
AFO male8	2	Light	3	4	103	104	4.82431
AFO male8	2	Light	3	5	103	105	4.33704
AFO male8	2	Light	3	6	103	106	5.73102
AFO male8	2	Light	3	7	103	107	5.28426
AFO male8	2	Light	3	8	103	108	5.14028
AFO male8	2	Light	4	5	104	105	5.23171
AFO male8	2	Light	4	6	104	106	5.24097
AFO male8	2	Light	4	7	104	107	5.6706
AFO male8	2	Light	4	8	104	108	5.91042
AFO male8	2	Light	5	6	105	106	4.78426
AFO male8	2	Light	5	7	105	107	5.69213
AFO male8	2	Light	5	8	105	108	5.34097
AFO male8	2	Light	6	7	106	107	6.04306
AFO male8	2	Light	6	8	106	108	5.1588
AFO male8	2	Light	7	8	107	108	5.53148
AFO male8	2	Dark	1	2	111	112	2.45721
AFO male8	2	Dark	1	3	111	113	2.22411
AFO male8	2	Dark	1	4	111	114	2.50234
AFO male8	2	Dark	1	5	111	115	2.53799
AFO male8	2	Dark	1	6	111	116	2.41877
AFO male8	2	Dark	1	7	111	117	3.00884
AFO male8	2	Dark	1	8	111	118	2.78151
AFO male8	2	Dark	2	3	112	113	2.26854
AFO male8	2	Dark	2	4	112	114	1.7771
AFO male8	2	Dark	2	5	112	115	2.54518
AFO male8	2	Dark	2	6	112	116	2.20234
AFO male8	2	Dark	2	7	112	117	2.05234
AFO male8	2	Dark	2	8	112	118	2.74123
AFO male8	2	Dark	3	4	113	114	1.86993
AFO male8	2	Dark	3	5	113	115	2.0644
AFO male8	2	Dark	3	6	113	116	1.78591
AFO male8	2	Dark	3	7	113	117	1.81091
AFO male8	2	Dark	3	8	113	118	2.29401
AFO male8	2	Dark	4	5	114	115	1.8271
AFO male8	2	Dark	4	6	114	116	2.24956
AFO male8	2	Dark	4	7	114	117	2.4477
AFO male8	2	Dark	4	8	114	118	2.31924
AFO male8	2	Dark	5	6	115	116	1.65767
AFO male8	2	Dark	5	7	115	117	1.75814
AFO male8	2	Dark	5	8	115	118	2.48729
AFO male8	2	Dark	6	7	116	117	2.77619
AFO male8	2	Dark	6	8	116	118	2.45859
AFO male8	2	Dark	7	8	117	118	2.70072
AFO female8	1	Light	1	2	121	122	4.93911
AFO female8	1	Light	1	3	121	123	5.38025
AFO female8	1	Light	1	4	121	124	4.58104
AFO female8	1	Light	1	5	121	125	5.50763
AFO female8	1	Light	1	6	121	126	5.62899
AFO female8	1	Light	1	7	121	127	5.4739
AFO female8	1	Light	1	8	121	128	4.97245
AFO female8	1	Light	2	3	122	123	4.48716
AFO female8	1	Light	2	4	122	124	3.82309
AFO female8	1	Light	2	5	122	125	4.69999
AFO female8	1	Light	2	6	122	126	4.06446
AFO female8	1	Light	2	7	122	127	4.02658
AFO female8	1	Light	2	8	122	128	3.28541
AFO female8	1	Light	3	4	123	124	3.98702
AFO female8	1	Light	3	5	123	125	5.2913
AFO female8	1	Light	3	6	123	126	4.90772
AFO female8	1	Light	3	7	123	127	4.60024
AFO female8	1	Light	3	8	123	128	4.24428
AFO female8	1	Light	4	5	124	125	4.44844
AFO female8	1	Light	4	6	124	126	4.47439
AFO female8	1	Light	4	7	124	127	4.06083
AFO female8	1	Light	4	8	124	128	4.61704
AFO female8	1	Light	5	6	125	126	4.86018
AFO female8	1	Light	5	7	125	127	4.99421
AFO female8	1	Light	5	8	125	128	4.03844
AFO female8	1	Light	6	7	126	127	4.85392
AFO female8	1	Light	6	8	126	128	4.31547
AFO female8	1	Light	7	8	127	128	4.41869
AFO female8	1	Dark	1	2	131	132	3.01413
AFO female8	1	Dark	1	3	131	133	2.21413
AFO female8	1	Dark	1	4	131	134	3.27293
AFO female8	1	Dark	1	5	131	135	2.65119
AFO female8	1	Dark	1	6	131	136	2.19307
AFO female8	1	Dark	1	7	131	137	2.36251
AFO female8	1	Dark	1	8	131	138	2.87897
AFO female8	1	Dark	2	3	132	133	2.2005
AFO female8	1	Dark	2	4	132	134	2.73754
AFO female8	1	Dark	2	5	132	135	2.5711
AFO female8	1	Dark	2	6	132	136	2.24147
AFO female8	1	Dark	2	7	132	137	2.6542
AFO female8	1	Dark	2	8	132	138	2.22133
AFO female8	1	Dark	3	4	133	134	2.32342
AFO female8	1	Dark	3	5	133	135	2.8211
AFO female8	1	Dark	3	6	133	136	2.84054
AFO female8	1	Dark	3	7	133	137	2.79077
AFO female8	1	Dark	3	8	133	138	3.18639
AFO female8	1	Dark	4	5	134	135	2.79655
AFO female8	1	Dark	4	6	134	136	3.4894
AFO female8	1	Dark	4	7	134	137	3.7556
AFO female8	1	Dark	4	8	134	138	2.53408
AFO female8	1	Dark	5	6	135	136	2.06531
AFO female8	1	Dark	5	7	135	137	2.11229
AFO female8	1	Dark	5	8	135	138	2.6315
AFO female8	1	Dark	6	7	136	137	3.41229
AFO female8	1	Dark	6	8	136	138	2.66415
AFO female8	1	Dark	7	8	137	138	3.34401
AFO female8	2	Light	1	2	141	142	6.55486
AFO female8	2	Light	1	3	141	143	7.16389
AFO female8	2	Light	1	4	141	144	6.7831
AFO female8	2	Light	1	5	141	145	7.44329
AFO female8	2	Light	1	6	141	146	6.13333
AFO female8	2	Light	1	7	141	147	7.86134
AFO female8	2	Light	1	8	141	148	6.54838
AFO female8	2	Light	2	3	142	143	6.50162
AFO female8	2	Light	2	4	142	144	5.92477
AFO female8	2	Light	2	5	142	145	6.67894
AFO female8	2	Light	2	6	142	146	5.34028
AFO female8	2	Light	2	7	142	147	6.37269
AFO female8	2	Light	2	8	142	148	7.63866
AFO female8	2	Light	3	4	143	144	6.17338
AFO female8	2	Light	3	5	143	145	7.08218
AFO female8	2	Light	3	6	143	146	6.57431
AFO female8	2	Light	3	7	143	147	6.84282
AFO female8	2	Light	3	8	143	148	6.95278
AFO female8	2	Light	4	5	144	145	6.70093
AFO female8	2	Light	4	6	144	146	6.57431
AFO female8	2	Light	4	7	144	147	6.65833
AFO female8	2	Light	4	8	144	148	6.84838
AFO female8	2	Light	5	6	145	146	7.42477
AFO female8	2	Light	5	7	145	147	7.27199
AFO female8	2	Light	5	8	145	148	7.50602
AFO female8	2	Light	6	7	146	147	6.44792
AFO female8	2	Light	6	8	146	148	6.34977
AFO female8	2	Light	7	8	147	148	6.93148
AFO female8	2	Dark	1	2	151	152	1.7586
AFO female8	2	Dark	1	3	151	153	1.86855
AFO female8	2	Dark	1	4	151	154	2.25837
AFO female8	2	Dark	1	5	151	155	2.20511
AFO female8	2	Dark	1	6	151	156	2.32871
AFO female8	2	Dark	1	7	151	157	2.11646
AFO female8	2	Dark	1	8	151	158	2.58221
AFO female8	2	Dark	2	3	152	153	2.12132
AFO female8	2	Dark	2	4	152	154	1.65001
AFO female8	2	Dark	2	5	152	155	1.76044
AFO female8	2	Dark	2	6	152	156	2.34839
AFO female8	2	Dark	2	7	152	157	2.20929
AFO female8	2	Dark	2	8	152	158	1.35373
AFO female8	2	Dark	3	4	153	154	1.7785
AFO female8	2	Dark	3	5	153	155	1.82156
AFO female8	2	Dark	3	6	153	156	2.79517
AFO female8	2	Dark	3	7	153	157	2.75349
AFO female8	2	Dark	3	8	153	158	1.76368
AFO female8	2	Dark	4	5	154	155	2.52202
AFO female8	2	Dark	4	6	154	156	2.81994
AFO female8	2	Dark	4	7	154	157	1.97225
AFO female8	2	Dark	4	8	154	158	1.71022
AFO female8	2	Dark	5	6	155	156	2.44935
AFO female8	2	Dark	5	7	155	157	2.1382
AFO female8	2	Dark	5	8	155	158	2.55211
AFO female8	2	Dark	6	7	156	157	2.80303
AFO female8	2	Dark	6	8	156	158	2.07364
AFO female8	2	Dark	7	8	157	158	2.22736
Control male15	1	Light	1	2	201	202	2.20161
Control male15	1	Light	1	3	201	203	3.7674
Control male15	1	Light	1	4	201	204	3.15855
Control male15	1	Light	1	5	201	205	4.30408
Control male15	1	Light	1	6	201	206	3.99005
Control male15	1	Light	1	7	201	207	3.29898
Control male15	1	Light	1	8	201	208	3.05628
Control male15	1	Light	1	9	201	209	3.69688
Control male15	1	Light	1	10	201	210	2.82428
Control male15	1	Light	1	11	201	211	4.49936
Control male15	1	Light	1	12	201	212	2.51626
Control male15	1	Light	1	13	201	213	3.14099
Control male15	1	Light	1	14	201	214	3.77504
Control male15	1	Light	1	15	201	215	3.5786
Control male15	1	Light	2	3	202	203	2.22461
Control male15	1	Light	2	4	202	204	1.2102
Control male15	1	Light	2	5	202	205	2.16927
Control male15	1	Light	2	6	202	206	2.50626
Control male15	1	Light	2	7	202	207	2.57086
Control male15	1	Light	2	8	202	208	1.81869
Control male15	1	Light	2	9	202	209	2.24184
Control male15	1	Light	2	10	202	210	2.32326
Control male15	1	Light	2	11	202	211	2.99174
Control male15	1	Light	2	12	202	212	2.06945
Control male15	1	Light	2	13	202	213	3.19906
Control male15	1	Light	2	14	202	214	2.69999
Control male15	1	Light	2	15	202	215	2.81858
Control male15	1	Light	3	4	203	204	3.49706
Control male15	1	Light	3	5	203	205	4.91579
Control male15	1	Light	3	6	203	206	4.62151
Control male15	1	Light	3	7	203	207	4.12554
Control male15	1	Light	3	8	203	208	4.91706
Control male15	1	Light	3	9	203	209	4.15771
Control male15	1	Light	3	10	203	210	4.61778
Control male15	1	Light	3	11	203	211	4.33452
Control male15	1	Light	3	12	203	212	3.92138
Control male15	1	Light	3	13	203	213	4.7365
Control male15	1	Light	3	14	203	214	5.31504
Control male15	1	Light	3	15	203	215	4.85015
Control male15	1	Light	4	5	204	205	3.86477
Control male15	1	Light	4	6	204	206	4.25035
Control male15	1	Light	4	7	204	207	3.60525
Control male15	1	Light	4	8	204	208	2.4343
Control male15	1	Light	4	9	204	209	3.85308
Control male15	1	Light	4	10	204	210	3.24842
Control male15	1	Light	4	11	204	211	3.66439
Control male15	1	Light	4	12	204	212	1.79001
Control male15	1	Light	4	13	204	213	2.85529
Control male15	1	Light	4	14	204	214	4.54866
Control male15	1	Light	4	15	204	215	3.29556
Control male15	1	Light	5	6	205	206	4.55573
Control male15	1	Light	5	7	205	207	4.13103
Control male15	1	Light	5	8	205	208	5.02709
Control male15	1	Light	5	9	205	209	4.40842
Control male15	1	Light	5	10	205	210	4.3445
Control male15	1	Light	5	11	205	211	5.55558
Control male15	1	Light	5	12	205	212	2.91518
Control male15	1	Light	5	13	205	213	4.40003
Control male15	1	Light	5	14	205	214	5.84157
Control male15	1	Light	5	15	205	215	4.07028
Control male15	1	Light	6	7	206	207	3.71671
Control male15	1	Light	6	8	206	208	3.92846
Control male15	1	Light	6	9	206	209	3.40738
Control male15	1	Light	6	10	206	210	3.79692
Control male15	1	Light	6	11	206	211	4.92573
Control male15	1	Light	6	12	206	212	3.23322
Control male15	1	Light	6	13	206	213	4.24409
Control male15	1	Light	6	14	206	214	4.47386
Control male15	1	Light	6	15	206	215	4.06511
Control male15	1	Light	7	8	207	208	3.55733
Control male15	1	Light	7	9	207	209	4.54516
Control male15	1	Light	7	10	207	210	3.40529
Control male15	1	Light	7	11	207	211	4.29799
Control male15	1	Light	7	12	207	212	2.98635
Control male15	1	Light	7	13	207	213	3.08686
Control male15	1	Light	7	14	207	214	4.63811
Control male15	1	Light	7	15	207	215	4.12106
Control male15	1	Light	8	9	208	209	3.54348
Control male15	1	Light	8	10	208	210	3.8599
Control male15	1	Light	8	11	208	211	4.48681
Control male15	1	Light	8	12	208	212	3.16501
Control male15	1	Light	8	13	208	213	3.92455
Control male15	1	Light	8	14	208	214	5.22389
Control male15	1	Light	8	15	208	215	3.67498
Control male15	1	Light	9	10	209	210	2.86189
Control male15	1	Light	9	11	209	211	4.18223
Control male15	1	Light	9	12	209	212	2.70181
Control male15	1	Light	9	13	209	213	2.92337
Control male15	1	Light	9	14	209	214	3.84179
Control male15	1	Light	9	15	209	215	3.70641
Control male15	1	Light	10	11	210	211	4.46497
Control male15	1	Light	10	12	210	212	2.27349
Control male15	1	Light	10	13	210	213	3.68565
Control male15	1	Light	10	14	210	214	4.61411
Control male15	1	Light	10	15	210	215	4.91054
Control male15	1	Light	11	12	211	212	3.32222
Control male15	1	Light	11	13	211	213	4.65335
Control male15	1	Light	11	14	211	214	4.2456
Control male15	1	Light	11	15	211	215	4.52947
Control male15	1	Light	12	13	212	213	2.92722
Control male15	1	Light	12	14	212	214	2.70025
Control male15	1	Light	12	15	212	215	2.65032
Control male15	1	Light	13	14	213	214	4.55374
Control male15	1	Light	13	15	213	215	3.15029
Control male15	1	Light	14	15	214	215	5.04112
Control male15	1	Dark	1	2	221	222	2.87894
Control male15	1	Dark	1	3	221	223	1.60162
Control male15	1	Dark	1	4	221	224	2.39329
Control male15	1	Dark	1	5	221	225	2.29282
Control male15	1	Dark	1	6	221	226	3.14931
Control male15	1	Dark	1	7	221	227	1.84792
Control male15	1	Dark	1	8	221	228	2.42569
Control male15	1	Dark	1	9	221	229	2.55
Control male15	1	Dark	1	10	221	230	2.71806
Control male15	1	Dark	1	11	221	231	2.64699
Control male15	1	Dark	1	12	221	232	2.13727
Control male15	1	Dark	1	13	221	233	2.63472
Control male15	1	Dark	1	14	221	234	3.0794
Control male15	1	Dark	1	15	221	235	2.1
Control male15	1	Dark	2	3	222	223	1.92292
Control male15	1	Dark	2	4	222	224	2.2713
Control male15	1	Dark	2	5	222	225	2.12477
Control male15	1	Dark	2	6	222	226	3.03079
Control male15	1	Dark	2	7	222	227	2.18611
Control male15	1	Dark	2	8	222	228	2.70671
Control male15	1	Dark	2	9	222	229	2.7213
Control male15	1	Dark	2	10	222	230	1.95625
Control male15	1	Dark	2	11	222	231	1.49745
Control male15	1	Dark	2	12	222	232	2.27222
Control male15	1	Dark	2	13	222	233	2.52778
Control male15	1	Dark	2	14	222	234	2.91435
Control male15	1	Dark	2	15	222	235	1.96505
Control male15	1	Dark	3	4	223	224	2.77384
Control male15	1	Dark	3	5	223	225	3.27245
Control male15	1	Dark	3	6	223	226	2.8044
Control male15	1	Dark	3	7	223	227	3.54977
Control male15	1	Dark	3	8	223	228	3.14167
Control male15	1	Dark	3	9	223	229	1.51088
Control male15	1	Dark	3	10	223	230	4.01921
Control male15	1	Dark	3	11	223	231	2.77824
Control male15	1	Dark	3	12	223	232	2.04213
Control male15	1	Dark	3	13	223	233	2.9662
Control male15	1	Dark	3	14	223	234	2.30394
Control male15	1	Dark	3	15	223	235	3.62708
Control male15	1	Dark	4	5	224	225	2.28287
Control male15	1	Dark	4	6	224	226	2.53565
Control male15	1	Dark	4	7	224	227	2.34931
Control male15	1	Dark	4	8	224	228	3.3537
Control male15	1	Dark	4	9	224	229	2.91875
Control male15	1	Dark	4	10	224	230	3.88519
Control male15	1	Dark	4	11	224	231	2.31921
Control male15	1	Dark	4	12	224	232	2.46644
Control male15	1	Dark	4	13	224	233	2.81458
Control male15	1	Dark	4	14	224	234	3.1713
Control male15	1	Dark	4	15	224	235	2.68935
Control male15	1	Dark	5	6	225	226	3.01019
Control male15	1	Dark	5	7	225	227	2.9625
Control male15	1	Dark	5	8	225	228	2.53704
Control male15	1	Dark	5	9	225	229	1.00023
Control male15	1	Dark	5	10	225	230	3.07269
Control male15	1	Dark	5	11	225	231	3.37292
Control male15	1	Dark	5	12	225	232	1.67454
Control male15	1	Dark	5	13	225	233	2.69838
Control male15	1	Dark	5	14	225	234	3.05301
Control male15	1	Dark	5	15	225	235	3.18472
Control male15	1	Dark	6	7	226	227	3.5956
Control male15	1	Dark	6	8	226	228	3.33866
Control male15	1	Dark	6	9	226	229	1.54236
Control male15	1	Dark	6	10	226	230	3.61968
Control male15	1	Dark	6	11	226	231	2.96343
Control male15	1	Dark	6	12	226	232	2.23796
Control male15	1	Dark	6	13	226	233	2.60833
Control male15	1	Dark	6	14	226	234	1.87639
Control male15	1	Dark	6	15	226	235	3.04792
Control male15	1	Dark	7	8	227	228	3.57315
Control male15	1	Dark	7	9	227	229	1.6375
Control male15	1	Dark	7	10	227	230	3.35
Control male15	1	Dark	7	11	227	231	4.20787
Control male15	1	Dark	7	12	227	232	2.17199
Control male15	1	Dark	7	13	227	233	2.71875
Control male15	1	Dark	7	14	227	234	2.92245
Control male15	1	Dark	7	15	227	235	3.77037
Control male15	1	Dark	8	9	228	229	1.90718
Control male15	1	Dark	8	10	228	230	3.0088
Control male15	1	Dark	8	11	228	231	3.26435
Control male15	1	Dark	8	12	228	232	2.86481
Control male15	1	Dark	8	13	228	233	2.82569
Control male15	1	Dark	8	14	228	234	2.86736
Control male15	1	Dark	8	15	228	235	2.9169
Control male15	1	Dark	9	10	229	230	1.54676
Control male15	1	Dark	9	11	229	231	1.50602
Control male15	1	Dark	9	12	229	232	1.70741
Control male15	1	Dark	9	13	229	233	1.52639
Control male15	1	Dark	9	14	229	234	2.46852
Control male15	1	Dark	9	15	229	235	1.97361
Control male15	1	Dark	10	11	230	231	3.18935
Control male15	1	Dark	10	12	230	232	1.86991
Control male15	1	Dark	10	13	230	233	4.55301
Control male15	1	Dark	10	14	230	234	2.01782
Control male15	1	Dark	10	15	230	235	3.76759
Control male15	1	Dark	11	12	231	232	2.21343
Control male15	1	Dark	11	13	231	233	3.25787
Control male15	1	Dark	11	14	231	234	2.40694
Control male15	1	Dark	11	15	231	235	4.25139
Control male15	1	Dark	12	13	232	233	1.74653
Control male15	1	Dark	12	14	232	234	2.72361
Control male15	1	Dark	12	15	232	235	1.79861
Control male15	1	Dark	13	14	233	234	2.30162
Control male15	1	Dark	13	15	233	235	2.91181
Control male15	1	Dark	14	15	234	235	2.475
Control male15	2	Light	1	2	241	242	2.71944
Control male15	2	Light	1	3	241	243	3.33218
Control male15	2	Light	1	4	241	244	2.46898
Control male15	2	Light	1	5	241	245	4.01296
Control male15	2	Light	1	6	241	246	4.04815
Control male15	2	Light	1	7	241	247	2.58704
Control male15	2	Light	1	8	241	248	3.72199
Control male15	2	Light	1	9	241	249	3.1625
Control male15	2	Light	1	10	241	250	3.98935
Control male15	2	Light	1	11	241	251	4.37639
Control male15	2	Light	1	12	241	252	4.11597
Control male15	2	Light	1	13	241	253	4.35671
Control male15	2	Light	1	14	241	254	3.84792
Control male15	2	Light	1	15	241	255	4.6375
Control male15	2	Light	2	3	242	243	2.13773
Control male15	2	Light	2	4	242	244	3.39931
Control male15	2	Light	2	5	242	245	3.28981
Control male15	2	Light	2	6	242	246	2.84468
Control male15	2	Light	2	7	242	247	2.91458
Control male15	2	Light	2	8	242	248	5.28495
Control male15	2	Light	2	9	242	249	1.32708
Control male15	2	Light	2	10	242	250	3.26713
Control male15	2	Light	2	11	242	251	2.49468
Control male15	2	Light	2	12	242	252	3.23102
Control male15	2	Light	2	13	242	253	2.4956
Control male15	2	Light	2	14	242	254	2.44699
Control male15	2	Light	2	15	242	255	3.69074
Control male15	2	Light	3	4	243	244	3.37569
Control male15	2	Light	3	5	243	245	4.14815
Control male15	2	Light	3	6	243	246	5.40093
Control male15	2	Light	3	7	243	247	2.9588
Control male15	2	Light	3	8	243	248	3.28935
Control male15	2	Light	3	9	243	249	4.51921
Control male15	2	Light	3	10	243	250	3.46389
Control male15	2	Light	3	11	243	251	3.89884
Control male15	2	Light	3	12	243	252	3.65694
Control male15	2	Light	3	13	243	253	3.82755
Control male15	2	Light	3	14	243	254	5.34792
Control male15	2	Light	3	15	243	255	4.73125
Control male15	2	Light	4	5	244	245	3.26829
Control male15	2	Light	4	6	244	246	3.94537
Control male15	2	Light	4	7	244	247	3.30556
Control male15	2	Light	4	8	244	248	4.15949
Control male15	2	Light	4	9	244	249	2.51644
Control male15	2	Light	4	10	244	250	4.38472
Control male15	2	Light	4	11	244	251	2.44051
Control male15	2	Light	4	12	244	252	3.16505
Control male15	2	Light	4	13	244	253	3.89745
Control male15	2	Light	4	14	244	254	4.85856
Control male15	2	Light	4	15	244	255	3.59444
Control male15	2	Light	5	6	245	246	3.84583
Control male15	2	Light	5	7	245	247	3.49468
Control male15	2	Light	5	8	245	248	4.28634
Control male15	2	Light	5	9	245	249	4.00394
Control male15	2	Light	5	10	245	250	4.34468
Control male15	2	Light	5	11	245	251	4.08843
Control male15	2	Light	5	12	245	252	4.67569
Control male15	2	Light	5	13	245	253	4.8419
Control male15	2	Light	5	14	245	254	4.41597
Control male15	2	Light	5	15	245	255	5.20718
Control male15	2	Light	6	7	246	247	3.42292
Control male15	2	Light	6	8	246	248	4.89583
Control male15	2	Light	6	9	246	249	4.06944
Control male15	2	Light	6	10	246	250	5.1713
Control male15	2	Light	6	11	246	251	4.26736
Control male15	2	Light	6	12	246	252	3.38611
Control male15	2	Light	6	13	246	253	3.93981
Control male15	2	Light	6	14	246	254	5.21852
Control male15	2	Light	6	15	246	255	4.74398
Control male15	2	Light	7	8	247	248	3.20509
Control male15	2	Light	7	9	247	249	2.67083
Control male15	2	Light	7	10	247	250	3.20579
Control male15	2	Light	7	11	247	251	3.62153
Control male15	2	Light	7	12	247	252	3.03009
Control male15	2	Light	7	13	247	253	4.18889
Control male15	2	Light	7	14	247	254	4.14097
Control male15	2	Light	7	15	247	255	4.52477
Control male15	2	Light	8	9	248	249	2.58634
Control male15	2	Light	8	10	248	250	4.13681
Control male15	2	Light	8	11	248	251	3.80972
Control male15	2	Light	8	12	248	252	3.66574
Control male15	2	Light	8	13	248	253	4.82454
Control male15	2	Light	8	14	248	254	4.66204
Control male15	2	Light	8	15	248	255	5.52685
Control male15	2	Light	9	10	249	250	4.22245
Control male15	2	Light	9	11	249	251	3.38958
Control male15	2	Light	9	12	249	252	4.30926
Control male15	2	Light	9	13	249	253	3.63819
Control male15	2	Light	9	14	249	254	4.4706
Control male15	2	Light	9	15	249	255	3.96343
Control male15	2	Light	10	11	250	251	3.87431
Control male15	2	Light	10	12	250	252	3.21111
Control male15	2	Light	10	13	250	253	3.85278
Control male15	2	Light	10	14	250	254	3.9706
Control male15	2	Light	10	15	250	255	4.15231
Control male15	2	Light	11	12	251	252	3.94074
Control male15	2	Light	11	13	251	253	4.15694
Control male15	2	Light	11	14	251	254	4.31921
Control male15	2	Light	11	15	251	255	5.29653
Control male15	2	Light	12	13	252	253	3.30602
Control male15	2	Light	12	14	252	254	4.25625
Control male15	2	Light	12	15	252	255	5.25278
Control male15	2	Light	13	14	253	254	5.17639
Control male15	2	Light	13	15	253	255	4.77222
Control male15	2	Light	14	15	254	255	5.75509
Control male15	2	Dark	1	2	261	262	2.14213
Control male15	2	Dark	1	3	261	263	2.30486
Control male15	2	Dark	1	4	261	264	2.40903
Control male15	2	Dark	1	5	261	265	3.02894
Control male15	2	Dark	1	6	261	266	2.51875
Control male15	2	Dark	1	7	261	267	1.99815
Control male15	2	Dark	1	8	261	268	2.38356
Control male15	2	Dark	1	9	261	269	2.56759
Control male15	2	Dark	1	10	261	270	2.18843
Control male15	2	Dark	1	11	261	271	2.90486
Control male15	2	Dark	1	12	261	272	2.81736
Control male15	2	Dark	1	13	261	273	3.30046
Control male15	2	Dark	1	14	261	274	2.25532
Control male15	2	Dark	1	15	261	275	2.28356
Control male15	2	Dark	2	3	262	263	2.80394
Control male15	2	Dark	2	4	262	264	2.60324
Control male15	2	Dark	2	5	262	265	3.02616
Control male15	2	Dark	2	6	262	266	3.07569
Control male15	2	Dark	2	7	262	267	2.13125
Control male15	2	Dark	2	8	262	268	2.82986
Control male15	2	Dark	2	9	262	269	2.27106
Control male15	2	Dark	2	10	262	270	2.24769
Control male15	2	Dark	2	11	262	271	2.38657
Control male15	2	Dark	2	12	262	272	2.51921
Control male15	2	Dark	2	13	262	273	1.90324
Control male15	2	Dark	2	14	262	274	2.77014
Control male15	2	Dark	2	15	262	275	2.66458
Control male15	2	Dark	3	4	263	264	3.10139
Control male15	2	Dark	3	5	263	265	1.56806
Control male15	2	Dark	3	6	263	266	3.30856
Control male15	2	Dark	3	7	263	267	3.41713
Control male15	2	Dark	3	8	263	268	3.87685
Control male15	2	Dark	3	9	263	269	3.37963
Control male15	2	Dark	3	10	263	270	2.5081
Control male15	2	Dark	3	11	263	271	3.04421
Control male15	2	Dark	3	12	263	272	2.24421
Control male15	2	Dark	3	13	263	273	3.48727
Control male15	2	Dark	3	14	263	274	3.88542
Control male15	2	Dark	3	15	263	275	2.08519
Control male15	2	Dark	4	5	264	265	2.89468
Control male15	2	Dark	4	6	264	266	2.64398
Control male15	2	Dark	4	7	264	267	2.75463
Control male15	2	Dark	4	8	264	268	3.86806
Control male15	2	Dark	4	9	264	269	3.14421
Control male15	2	Dark	4	10	264	270	3.25926
Control male15	2	Dark	4	11	264	271	3.45046
Control male15	2	Dark	4	12	264	272	3.53148
Control male15	2	Dark	4	13	264	273	2.72639
Control male15	2	Dark	4	14	264	274	3.39051
Control male15	2	Dark	4	15	264	275	3.17546
Control male15	2	Dark	5	6	265	266	1.43519
Control male15	2	Dark	5	7	265	267	2.02986
Control male15	2	Dark	5	8	265	268	2.4588
Control male15	2	Dark	5	9	265	269	2.05995
Control male15	2	Dark	5	10	265	270	2.44468
Control male15	2	Dark	5	11	265	271	2.81227
Control male15	2	Dark	5	12	265	272	3.29398
Control male15	2	Dark	5	13	265	273	1.83819
Control male15	2	Dark	5	14	265	274	2.39352
Control male15	2	Dark	5	15	265	275	2.95787
Control male15	2	Dark	6	7	266	267	3.09167
Control male15	2	Dark	6	8	266	268	2.74884
Control male15	2	Dark	6	9	266	269	2.41181
Control male15	2	Dark	6	10	266	270	2.75324
Control male15	2	Dark	6	11	266	271	2.71759
Control male15	2	Dark	6	12	266	272	1.70903
Control male15	2	Dark	6	13	266	273	2.8338
Control male15	2	Dark	6	14	266	274	3.09838
Control male15	2	Dark	6	15	266	275	1.88519
Control male15	2	Dark	7	8	267	268	3.90347
Control male15	2	Dark	7	9	267	269	2.6456
Control male15	2	Dark	7	10	267	270	4.09792
Control male15	2	Dark	7	11	267	271	3.51227
Control male15	2	Dark	7	12	267	272	1.8662
Control male15	2	Dark	7	13	267	273	3.50579
Control male15	2	Dark	7	14	267	274	3.8787
Control male15	2	Dark	7	15	267	275	2.84329
Control male15	2	Dark	8	9	268	269	1.90579
Control male15	2	Dark	8	10	268	270	3.68519
Control male15	2	Dark	8	11	268	271	4.18495
Control male15	2	Dark	8	12	268	272	2.87292
Control male15	2	Dark	8	13	268	273	3.51366
Control male15	2	Dark	8	14	268	274	4.06759
Control male15	2	Dark	8	15	268	275	2.36088
Control male15	2	Dark	9	10	269	270	2.10255
Control male15	2	Dark	9	11	269	271	2.39606
Control male15	2	Dark	9	12	269	272	3.86898
Control male15	2	Dark	9	13	269	273	2.30926
Control male15	2	Dark	9	14	269	274	2.60764
Control male15	2	Dark	9	15	269	275	3.51782
Control male15	2	Dark	10	11	270	271	3.44861
Control male15	2	Dark	10	12	270	272	2.55718
Control male15	2	Dark	10	13	270	273	3.60347
Control male15	2	Dark	10	14	270	274	4.33796
Control male15	2	Dark	10	15	270	275	2.64537
Control male15	2	Dark	11	12	271	272	2.83079
Control male15	2	Dark	11	13	271	273	3.79375
Control male15	2	Dark	11	14	271	274	4.35903
Control male15	2	Dark	11	15	271	275	1.82106
Control male15	2	Dark	12	13	272	273	2.80116
Control male15	2	Dark	12	14	272	274	3.1875
Control male15	2	Dark	12	15	272	275	2.42569
Control male15	2	Dark	13	14	273	274	4.01458
Control male15	2	Dark	13	15	273	275	1.65278
Control male15	2	Dark	14	15	274	275	3.32315
Control male15	3	Light	1	2	281	282	3.01458
Control male15	3	Light	1	3	281	283	3.61458
Control male15	3	Light	1	4	281	284	4.58704
Control male15	3	Light	1	5	281	285	4.95694
Control male15	3	Light	1	6	281	286	2.55301
Control male15	3	Light	1	7	281	287	4.19931
Control male15	3	Light	1	8	281	288	2.01759
Control male15	3	Light	1	9	281	289	4.39676
Control male15	3	Light	1	10	281	290	2.58194
Control male15	3	Light	1	11	281	291	4.4787
Control male15	3	Light	1	12	281	292	4.65463
Control male15	3	Light	1	13	281	293	5.42778
Control male15	3	Light	1	14	281	294	5.48704
Control male15	3	Light	1	15	281	295	4.78495
Control male15	3	Light	2	3	282	283	2.26134
Control male15	3	Light	2	4	282	284	3.33079
Control male15	3	Light	2	5	282	285	2.75671
Control male15	3	Light	2	6	282	286	1.74977
Control male15	3	Light	2	7	282	287	2.36806
Control male15	3	Light	2	8	282	288	2.49259
Control male15	3	Light	2	9	282	289	2.95093
Control male15	3	Light	2	10	282	290	1.75162
Control male15	3	Light	2	11	282	291	3.26667
Control male15	3	Light	2	12	282	292	3.89699
Control male15	3	Light	2	13	282	293	2.58912
Control male15	3	Light	2	14	282	294	3.12477
Control male15	3	Light	2	15	282	295	2.57222
Control male15	3	Light	3	4	283	284	4.63681
Control male15	3	Light	3	5	283	285	4.20162
Control male15	3	Light	3	6	283	286	3.20185
Control male15	3	Light	3	7	283	287	4.47616
Control male15	3	Light	3	8	283	288	2.7875
Control male15	3	Light	3	9	283	289	3.22222
Control male15	3	Light	3	10	283	290	3.9412
Control male15	3	Light	3	11	283	291	4.5581
Control male15	3	Light	3	12	283	292	3.92894
Control male15	3	Light	3	13	283	293	4.51713
Control male15	3	Light	3	14	283	294	4.86921
Control male15	3	Light	3	15	283	295	5.01597
Control male15	3	Light	4	5	284	285	4.80093
Control male15	3	Light	4	6	284	286	3.80532
Control male15	3	Light	4	7	284	287	4.34097
Control male15	3	Light	4	8	284	288	3.85324
Control male15	3	Light	4	9	284	289	3.84907
Control male15	3	Light	4	10	284	290	3.45093
Control male15	3	Light	4	11	284	291	4.44005
Control male15	3	Light	4	12	284	292	4.45648
Control male15	3	Light	4	13	284	293	5.56181
Control male15	3	Light	4	14	284	294	5.7919
Control male15	3	Light	4	15	284	295	4.65995
Control male15	3	Light	5	6	285	286	3.61435
Control male15	3	Light	5	7	285	287	4.31204
Control male15	3	Light	5	8	285	288	2.84954
Control male15	3	Light	5	9	285	289	4.03727
Control male15	3	Light	5	10	285	290	3.82014
Control male15	3	Light	5	11	285	291	3.45069
Control male15	3	Light	5	12	285	292	5.75347
Control male15	3	Light	5	13	285	293	4.87593
Control male15	3	Light	5	14	285	294	5.24676
Control male15	3	Light	5	15	285	295	4.25903
Control male15	3	Light	6	7	286	287	5.06644
Control male15	3	Light	6	8	286	288	3.27546
Control male15	3	Light	6	9	286	289	4.23218
Control male15	3	Light	6	10	286	290	3.71157
Control male15	3	Light	6	11	286	291	4.35139
Control male15	3	Light	6	12	286	292	4.87731
Control male15	3	Light	6	13	286	293	3.46088
Control male15	3	Light	6	14	286	294	4.38519
Control male15	3	Light	6	15	286	295	3.53333
Control male15	3	Light	7	8	287	288	3.23495
Control male15	3	Light	7	9	287	289	5.99074
Control male15	3	Light	7	10	287	290	4.10347
Control male15	3	Light	7	11	287	291	4.3787
Control male15	3	Light	7	12	287	292	6.1162
Control male15	3	Light	7	13	287	293	3.99954
Control male15	3	Light	7	14	287	294	5.43588
Control male15	3	Light	7	15	287	295	3.35625
Control male15	3	Light	8	9	288	289	3.02199
Control male15	3	Light	8	10	288	290	5.7831
Control male15	3	Light	8	11	288	291	2.80741
Control male15	3	Light	8	12	288	292	3.09375
Control male15	3	Light	8	13	288	293	2.98796
Control male15	3	Light	8	14	288	294	3.9919
Control male15	3	Light	8	15	288	295	4.28287
Control male15	3	Light	9	10	289	290	2.30694
Control male15	3	Light	9	11	289	291	4.58218
Control male15	3	Light	9	12	289	292	6.11296
Control male15	3	Light	9	13	289	293	4.23796
Control male15	3	Light	9	14	289	294	5.64468
Control male15	3	Light	9	15	289	295	2.83495
Control male15	3	Light	10	11	290	291	4.00324
Control male15	3	Light	10	12	290	292	4.31412
Control male15	3	Light	10	13	290	293	3.35046
Control male15	3	Light	10	14	290	294	3.66644
Control male15	3	Light	10	15	290	295	3.65486
Control male15	3	Light	11	12	291	292	5.01481
Control male15	3	Light	11	13	291	293	4.36829
Control male15	3	Light	11	14	291	294	5.61435
Control male15	3	Light	11	15	291	295	4.29398
Control male15	3	Light	12	13	292	293	5.44144
Control male15	3	Light	12	14	292	294	5.35509
Control male15	3	Light	12	15	292	295	3.66273
Control male15	3	Light	13	14	293	294	6.61944
Control male15	3	Light	13	15	293	295	4.7706
Control male15	3	Light	14	15	294	295	4.88426
Control male15	3	Dark	1	2	301	302	0.710185
Control male15	3	Dark	1	3	301	303	2.5419
Control male15	3	Dark	1	4	301	304	1.73356
Control male15	3	Dark	1	5	301	305	2.37407
Control male15	3	Dark	1	6	301	306	1.37176
Control male15	3	Dark	1	7	301	307	4.20486
Control male15	3	Dark	1	8	301	308	2.45185
Control male15	3	Dark	1	9	301	309	1.24699
Control male15	3	Dark	1	10	301	310	1.23032
Control male15	3	Dark	1	11	301	311	1.39051
Control male15	3	Dark	1	12	301	312	1.38773
Control male15	3	Dark	1	13	301	313	3.12523
Control male15	3	Dark	1	14	301	314	1.99306
Control male15	3	Dark	1	15	301	315	1.85255
Control male15	3	Dark	2	3	302	303	2.80694
Control male15	3	Dark	2	4	302	304	2.22153
Control male15	3	Dark	2	5	302	305	1.15162
Control male15	3	Dark	2	6	302	306	1.73773
Control male15	3	Dark	2	7	302	307	0.806019
Control male15	3	Dark	2	8	302	308	1.2287
Control male15	3	Dark	2	9	302	309	3.68519
Control male15	3	Dark	2	10	302	310	2.83866
Control male15	3	Dark	2	11	302	311	2.72269
Control male15	3	Dark	2	12	302	312	2.79606
Control male15	3	Dark	2	13	302	313	1.01806
Control male15	3	Dark	2	14	302	314	2.60671
Control male15	3	Dark	2	15	302	315	1.83588
Control male15	3	Dark	3	4	303	304	1.88356
Control male15	3	Dark	3	5	303	305	1.48565
Control male15	3	Dark	3	6	303	306	1.33935
Control male15	3	Dark	3	7	303	307	2.16991
Control male15	3	Dark	3	8	303	308	1.28657
Control male15	3	Dark	3	9	303	309	2.32106
Control male15	3	Dark	3	10	303	310	2.59931
Control male15	3	Dark	3	11	303	311	1.58773
Control male15	3	Dark	3	12	303	312	1.03194
Control male15	3	Dark	3	13	303	313	2.31968
Control male15	3	Dark	3	14	303	314	1.51644
Control male15	3	Dark	3	15	303	315	1.0956
Control male15	3	Dark	4	5	304	305	1.68889
Control male15	3	Dark	4	6	304	306	1.9088
Control male15	3	Dark	4	7	304	307	2.14745
Control male15	3	Dark	4	8	304	308	2.14722
Control male15	3	Dark	4	9	304	309	2.6662
Control male15	3	Dark	4	10	304	310	2.75949
Control male15	3	Dark	4	11	304	311	2.70995
Control male15	3	Dark	4	12	304	312	1.42662
Control male15	3	Dark	4	13	304	313	2.34375
Control male15	3	Dark	4	14	304	314	1.47593
Control male15	3	Dark	4	15	304	315	1.4831
Control male15	3	Dark	5	6	305	306	1.87593
Control male15	3	Dark	5	7	305	307	2.41991
Control male15	3	Dark	5	8	305	308	1.55278
Control male15	3	Dark	5	9	305	309	2.10509
Control male15	3	Dark	5	10	305	310	1.27384
Control male15	3	Dark	5	11	305	311	1.46134
Control male15	3	Dark	5	12	305	312	2.53542
Control male15	3	Dark	5	13	305	313	2.76181
Control male15	3	Dark	5	14	305	314	2.13912
Control male15	3	Dark	5	15	305	315	1.87176
Control male15	3	Dark	6	7	306	307	2.92986
Control male15	3	Dark	6	8	306	308	3.66157
Control male15	3	Dark	6	9	306	309	1.97014
Control male15	3	Dark	6	10	306	310	1.66551
Control male15	3	Dark	6	11	306	311	2.54167
Control male15	3	Dark	6	12	306	312	1.4875
Control male15	3	Dark	6	13	306	313	1.12384
Control male15	3	Dark	6	14	306	314	3.05856
Control male15	3	Dark	6	15	306	315	2.1375
Control male15	3	Dark	7	8	307	308	3.93171
Control male15	3	Dark	7	9	307	309	1.04398
Control male15	3	Dark	7	10	307	310	2.66505
Control male15	3	Dark	7	11	307	311	3.17407
Control male15	3	Dark	7	12	307	312	1.83657
Control male15	3	Dark	7	13	307	313	2.77014
Control male15	3	Dark	7	14	307	314	3.56065
Control male15	3	Dark	7	15	307	315	3.04583
Control male15	3	Dark	8	9	308	309	1.8706
Control male15	3	Dark	8	10	308	310	2.32454
Control male15	3	Dark	8	11	308	311	2.76296
Control male15	3	Dark	8	12	308	312	2.49468
Control male15	3	Dark	8	13	308	313	2.12963
Control male15	3	Dark	8	14	308	314	3.42824
Control male15	3	Dark	8	15	308	315	2.94699
Control male15	3	Dark	9	10	309	310	3.69213
Control male15	3	Dark	9	11	309	311	2.62269
Control male15	3	Dark	9	12	309	312	0.936574
Control male15	3	Dark	9	13	309	313	1.69491
Control male15	3	Dark	9	14	309	314	1.22963
Control male15	3	Dark	9	15	309	315	1.14398
Control male15	3	Dark	10	11	310	311	3.82778
Control male15	3	Dark	10	12	310	312	2.08727
Control male15	3	Dark	10	13	310	313	1.85278
Control male15	3	Dark	10	14	310	314	1.97546
Control male15	3	Dark	10	15	310	315	2.02917
Control male15	3	Dark	11	12	311	312	1.6544
Control male15	3	Dark	11	13	311	313	1.84977
Control male15	3	Dark	11	14	311	314	2.65671
Control male15	3	Dark	11	15	311	315	2.23958
Control male15	3	Dark	12	13	312	313	1.78773
Control male15	3	Dark	12	14	312	314	2.93125
Control male15	3	Dark	12	15	312	315	2.67269
Control male15	3	Dark	13	14	313	314	1.52407
Control male15	3	Dark	13	15	313	315	1.90509
Control male15	3	Dark	14	15	314	315	2.04514
Control female16	1	Light	1	2	401	402	3.48947
Control female16	1	Light	1	3	401	403	4.82436
Control female16	1	Light	1	4	401	404	4.17803
Control female16	1	Light	1	5	401	405	3.97094
Control female16	1	Light	1	6	401	406	3.48657
Control female16	1	Light	1	7	401	407	4.33885
Control female16	1	Light	1	8	401	408	4.21429
Control female16	1	Light	1	9	401	409	4.24399
Control female16	1	Light	1	10	401	410	3.68642
Control female16	1	Light	1	11	401	411	4.73733
Control female16	1	Light	1	12	401	412	3.72371
Control female16	1	Light	1	13	401	413	4.08143
Control female16	1	Light	1	14	401	414	4.14107
Control female16	1	Light	1	15	401	415	4.00019
Control female16	1	Light	1	16	401	416	4.06661
Control female16	1	Light	2	3	402	403	4.68677
Control female16	1	Light	2	4	402	404	3.55968
Control female16	1	Light	2	5	402	405	5.37197
Control female16	1	Light	2	6	402	406	2.94722
Control female16	1	Light	2	7	402	407	3.8905
Control female16	1	Light	2	8	402	408	4.38312
Control female16	1	Light	2	9	402	409	3.47097
Control female16	1	Light	2	10	402	410	3.97273
Control female16	1	Light	2	11	402	411	3.61069
Control female16	1	Light	2	12	402	412	3.37668
Control female16	1	Light	2	13	402	413	3.59198
Control female16	1	Light	2	14	402	414	4.65881
Control female16	1	Light	2	15	402	415	3.57642
Control female16	1	Light	2	16	402	416	3.8886
Control female16	1	Light	3	4	403	404	4.19077
Control female16	1	Light	3	5	403	405	4.74136
Control female16	1	Light	3	6	403	406	3.94389
Control female16	1	Light	3	7	403	407	4.44912
Control female16	1	Light	3	8	403	408	4.18787
Control female16	1	Light	3	9	403	409	4.31216
Control female16	1	Light	3	10	403	410	4.86068
Control female16	1	Light	3	11	403	411	4.5034
Control female16	1	Light	3	12	403	412	4.28887
Control female16	1	Light	3	13	403	413	3.93254
Control female16	1	Light	3	14	403	414	4.69938
Control female16	1	Light	3	15	403	415	4.28641
Control female16	1	Light	3	16	403	416	3.80221
Control female16	1	Light	4	5	404	405	3.83436
Control female16	1	Light	4	6	404	406	3.66687
Control female16	1	Light	4	7	404	407	3.79871
Control female16	1	Light	4	8	404	408	3.95701
Control female16	1	Light	4	9	404	409	4.2475
Control female16	1	Light	4	10	404	410	4.16184
Control female16	1	Light	4	11	404	411	4.53068
Control female16	1	Light	4	12	404	412	3.45325
Control female16	1	Light	4	13	404	413	3.72757
Control female16	1	Light	4	14	404	414	4.81612
Control female16	1	Light	4	15	404	415	4.39976
Control female16	1	Light	4	16	404	416	4.13217
Control female16	1	Light	5	6	405	406	3.82936
Control female16	1	Light	5	7	405	407	5.08396
Control female16	1	Light	5	8	405	408	4.54348
Control female16	1	Light	5	9	405	409	3.98505
Control female16	1	Light	5	10	405	410	4.69172
Control female16	1	Light	5	11	405	411	4.6644
Control female16	1	Light	5	12	405	412	4.18576
Control female16	1	Light	5	13	405	413	4.20122
Control female16	1	Light	5	14	405	414	4.74477
Control female16	1	Light	5	15	405	415	4.5062
Control female16	1	Light	5	16	405	416	4.13808
Control female16	1	Light	6	7	406	407	3.7438
Control female16	1	Light	6	8	406	408	3.91289
Control female16	1	Light	6	9	406	409	3.78109
Control female16	1	Light	6	10	406	410	3.83825
Control female16	1	Light	6	11	406	411	4.73385
Control female16	1	Light	6	12	406	412	3.31268
Control female16	1	Light	6	13	406	413	3.28399
Control female16	1	Light	6	14	406	414	4.08154
Control female16	1	Light	6	15	406	415	3.48607
Control female16	1	Light	6	16	406	416	3.3738
Control female16	1	Light	7	8	407	408	4.32875
Control female16	1	Light	7	9	407	409	4.05841
Control female16	1	Light	7	10	407	410	3.72622
Control female16	1	Light	7	11	407	411	4.74548
Control female16	1	Light	7	12	407	412	4.45766
Control female16	1	Light	7	13	407	413	4.29501
Control female16	1	Light	7	14	407	414	4.1832
Control female16	1	Light	7	15	407	415	3.59306
Control female16	1	Light	7	16	407	416	3.97082
Control female16	1	Light	8	9	408	409	4.44552
Control female16	1	Light	8	10	408	410	4.97568
Control female16	1	Light	8	11	408	411	3.68703
Control female16	1	Light	8	12	408	412	4.56435
Control female16	1	Light	8	13	408	413	4.18428
Control female16	1	Light	8	14	408	414	4.03843
Control female16	1	Light	8	15	408	415	2.85313
Control female16	1	Light	8	16	408	416	3.92672
Control female16	1	Light	9	10	409	410	4.02931
Control female16	1	Light	9	11	409	411	4.06948
Control female16	1	Light	9	12	409	412	3.8179
Control female16	1	Light	9	13	409	413	4.40435
Control female16	1	Light	9	14	409	414	4.04492
Control female16	1	Light	9	15	409	415	4.41606
Control female16	1	Light	9	16	409	416	4.01375
Control female16	1	Light	10	11	410	411	3.54616
Control female16	1	Light	10	12	410	412	3.32465
Control female16	1	Light	10	13	410	413	4.17709
Control female16	1	Light	10	14	410	414	4.56579
Control female16	1	Light	10	15	410	415	3.33842
Control female16	1	Light	10	16	410	416	3.70846
Control female16	1	Light	11	12	411	412	4.0678
Control female16	1	Light	11	13	411	413	3.95257
Control female16	1	Light	11	14	411	414	4.87246
Control female16	1	Light	11	15	411	415	4.53643
Control female16	1	Light	11	16	411	416	4.48576
Control female16	1	Light	12	13	412	413	4.02463
Control female16	1	Light	12	14	412	414	3.88477
Control female16	1	Light	12	15	412	415	3.47759
Control female16	1	Light	12	16	412	416	3.36297
Control female16	1	Light	13	14	413	414	4.39536
Control female16	1	Light	13	15	413	415	3.91462
Control female16	1	Light	13	16	413	416	5.07125
Control female16	1	Light	14	15	414	415	3.83737
Control female16	1	Light	14	16	414	416	4.32226
Control female16	1	Light	15	16	415	416	3.87284
Control female16	1	Dark	1	2	421	422	4.30069
Control female16	1	Dark	1	3	421	423	3.89352
Control female16	1	Dark	1	4	421	424	4.24861
Control female16	1	Dark	1	5	421	425	4.90486
Control female16	1	Dark	1	6	421	426	4.58935
Control female16	1	Dark	1	7	421	427	4.94537
Control female16	1	Dark	1	8	421	428	4.20764
Control female16	1	Dark	1	9	421	429	4.36806
Control female16	1	Dark	1	10	421	430	5.00139
Control female16	1	Dark	1	11	421	431	4.43866
Control female16	1	Dark	1	12	421	432	4.9088
Control female16	1	Dark	1	13	421	433	5.72176
Control female16	1	Dark	1	14	421	434	4.99699
Control female16	1	Dark	1	15	421	435	4.76111
Control female16	1	Dark	1	16	421	436	4.41134
Control female16	1	Dark	2	3	422	423	3.61019
Control female16	1	Dark	2	4	422	424	4.74977
Control female16	1	Dark	2	5	422	425	4.75185
Control female16	1	Dark	2	6	422	426	4.02454
Control female16	1	Dark	2	7	422	427	4.72014
Control female16	1	Dark	2	8	422	428	4.28079
Control female16	1	Dark	2	9	422	429	4.63056
Control female16	1	Dark	2	10	422	430	4.91227
Control female16	1	Dark	2	11	422	431	4.92338
Control female16	1	Dark	2	12	422	432	4.39792
Control female16	1	Dark	2	13	422	433	4.88495
Control female16	1	Dark	2	14	422	434	5.54907
Control female16	1	Dark	2	15	422	435	4.92245
Control female16	1	Dark	2	16	422	436	4.31736
Control female16	1	Dark	3	4	423	424	4.22755
Control female16	1	Dark	3	5	423	425	3.98426
Control female16	1	Dark	3	6	423	426	3.88935
Control female16	1	Dark	3	7	423	427	4.44282
Control female16	1	Dark	3	8	423	428	3.39815
Control female16	1	Dark	3	9	423	429	3.54699
Control female16	1	Dark	3	10	423	430	4.48819
Control female16	1	Dark	3	11	423	431	3.98912
Control female16	1	Dark	3	12	423	432	5.06366
Control female16	1	Dark	3	13	423	433	4.12616
Control female16	1	Dark	3	14	423	434	3.92639
Control female16	1	Dark	3	15	423	435	3.62269
Control female16	1	Dark	3	16	423	436	3.14722
Control female16	1	Dark	4	5	424	425	4.60556
Control female16	1	Dark	4	6	424	426	4.23125
Control female16	1	Dark	4	7	424	427	4.23472
Control female16	1	Dark	4	8	424	428	4.44051
Control female16	1	Dark	4	9	424	429	3.73148
Control female16	1	Dark	4	10	424	430	5.40694
Control female16	1	Dark	4	11	424	431	4.22292
Control female16	1	Dark	4	12	424	432	4.65394
Control female16	1	Dark	4	13	424	433	4.48125
Control female16	1	Dark	4	14	424	434	4.82755
Control female16	1	Dark	4	15	424	435	4.2294
Control female16	1	Dark	4	16	424	436	4.10069
Control female16	1	Dark	5	6	425	426	4.40926
Control female16	1	Dark	5	7	425	427	4.60995
Control female16	1	Dark	5	8	425	428	4.74468
Control female16	1	Dark	5	9	425	429	4.44236
Control female16	1	Dark	5	10	425	430	4.65694
Control female16	1	Dark	5	11	425	431	4.54838
Control female16	1	Dark	5	12	425	432	5.13958
Control female16	1	Dark	5	13	425	433	3.77269
Control female16	1	Dark	5	14	425	434	3.84028
Control female16	1	Dark	5	15	425	435	4.76319
Control female16	1	Dark	5	16	425	436	5.1338
Control female16	1	Dark	6	7	426	427	4.58472
Control female16	1	Dark	6	8	426	428	3.81319
Control female16	1	Dark	6	9	426	429	3.77963
Control female16	1	Dark	6	10	426	430	4.19699
Control female16	1	Dark	6	11	426	431	4.67292
Control female16	1	Dark	6	12	426	432	3.83657
Control female16	1	Dark	6	13	426	433	4.56134
Control female16	1	Dark	6	14	426	434	5.1838
Control female16	1	Dark	6	15	426	435	5.00139
Control female16	1	Dark	6	16	426	436	3.92523
Control female16	1	Dark	7	8	427	428	4.43889
Control female16	1	Dark	7	9	427	429	3.96736
Control female16	1	Dark	7	10	427	430	5.23704
Control female16	1	Dark	7	11	427	431	4.46181
Control female16	1	Dark	7	12	427	432	5.07778
Control female16	1	Dark	7	13	427	433	5.00856
Control female16	1	Dark	7	14	427	434	5.53889
Control female16	1	Dark	7	15	427	435	4.79375
Control female16	1	Dark	7	16	427	436	4.80764
Control female16	1	Dark	8	9	428	429	3.37222
Control female16	1	Dark	8	10	428	430	4.10093
Control female16	1	Dark	8	11	428	431	3.99097
Control female16	1	Dark	8	12	428	432	3.6206
Control female16	1	Dark	8	13	428	433	4.21806
Control female16	1	Dark	8	14	428	434	5.08727
Control female16	1	Dark	8	15	428	435	4.63241
Control female16	1	Dark	8	16	428	436	4.46736
Control female16	1	Dark	9	10	429	430	4.52755
Control female16	1	Dark	9	11	429	431	4.45324
Control female16	1	Dark	9	12	429	432	4.06227
Control female16	1	Dark	9	13	429	433	4.04329
Control female16	1	Dark	9	14	429	434	4.18125
Control female16	1	Dark	9	15	429	435	3.7537
Control female16	1	Dark	9	16	429	436	2.35417
Control female16	1	Dark	10	11	430	431	4.51227
Control female16	1	Dark	10	12	430	432	5.11227
Control female16	1	Dark	10	13	430	433	4.19213
Control female16	1	Dark	10	14	430	434	4.85532
Control female16	1	Dark	10	15	430	435	3.94583
Control female16	1	Dark	10	16	430	436	3.29792
Control female16	1	Dark	11	12	431	432	4.52106
Control female16	1	Dark	11	13	431	433	4.6044
Control female16	1	Dark	11	14	431	434	4.97407
Control female16	1	Dark	11	15	431	435	4.44931
Control female16	1	Dark	11	16	431	436	4.11782
Control female16	1	Dark	12	13	432	433	4.09398
Control female16	1	Dark	12	14	432	434	4.65787
Control female16	1	Dark	12	15	432	435	3.63449
Control female16	1	Dark	12	16	432	436	4.0919
Control female16	1	Dark	13	14	433	434	5.25255
Control female16	1	Dark	13	15	433	435	4.77384
Control female16	1	Dark	13	16	433	436	3.14398
Control female16	1	Dark	14	15	434	435	4.61481
Control female16	1	Dark	14	16	434	436	3.89653
Control female16	1	Dark	15	16	435	436	4.24259
Control female16	2	Light	1	2	441	442	5.48588
Control female16	2	Light	1	3	441	443	4.97106
Control female16	2	Light	1	4	441	444	6.05417
Control female16	2	Light	1	5	441	445	6.25949
Control female16	2	Light	1	6	441	446	5.50463
Control female16	2	Light	1	7	441	447	5.62824
Control female16	2	Light	1	8	441	448	5.07014
Control female16	2	Light	1	9	441	449	4.48264
Control female16	2	Light	1	10	441	450	5.77569
Control female16	2	Light	1	11	441	451	6.35486
Control female16	2	Light	1	12	441	452	5.27431
Control female16	2	Light	1	13	441	453	5.76319
Control female16	2	Light	1	14	441	454	6.02801
Control female16	2	Light	1	15	441	455	6.02292
Control female16	2	Light	1	16	441	456	5.74005
Control female16	2	Light	2	3	442	443	5.90208
Control female16	2	Light	2	4	442	444	5.58333
Control female16	2	Light	2	5	442	445	5.81481
Control female16	2	Light	2	6	442	446	4.13611
Control female16	2	Light	2	7	442	447	4.7537
Control female16	2	Light	2	8	442	448	5.55694
Control female16	2	Light	2	9	442	449	3.61505
Control female16	2	Light	2	10	442	450	5.90116
Control female16	2	Light	2	11	442	451	6.81898
Control female16	2	Light	2	12	442	452	5.45903
Control female16	2	Light	2	13	442	453	5.52083
Control female16	2	Light	2	14	442	454	6.00208
Control female16	2	Light	2	15	442	455	6.21898
Control female16	2	Light	2	16	442	456	5.4956
Control female16	2	Light	3	4	443	444	4.26991
Control female16	2	Light	3	5	443	445	5.24583
Control female16	2	Light	3	6	443	446	3.54005
Control female16	2	Light	3	7	443	447	4.8206
Control female16	2	Light	3	8	443	448	4.89653
Control female16	2	Light	3	9	443	449	5.39699
Control female16	2	Light	3	10	443	450	5.23356
Control female16	2	Light	3	11	443	451	5.28565
Control female16	2	Light	3	12	443	452	4.91273
Control female16	2	Light	3	13	443	453	5.58611
Control female16	2	Light	3	14	443	454	5.34954
Control female16	2	Light	3	15	443	455	6.11111
Control female16	2	Light	3	16	443	456	4.55856
Control female16	2	Light	4	5	444	445	7.26343
Control female16	2	Light	4	6	444	446	5.16065
Control female16	2	Light	4	7	444	447	5.55185
Control female16	2	Light	4	8	444	448	5.76528
Control female16	2	Light	4	9	444	449	4.17269
Control female16	2	Light	4	10	444	450	5.99931
Control female16	2	Light	4	11	444	451	5.55995
Control female16	2	Light	4	12	444	452	6.56944
Control female16	2	Light	4	13	444	453	4.80764
Control female16	2	Light	4	14	444	454	5.51296
Control female16	2	Light	4	15	444	455	5.23611
Control female16	2	Light	4	16	444	456	6.0875
Control female16	2	Light	5	6	445	446	5.39722
Control female16	2	Light	5	7	445	447	5.43241
Control female16	2	Light	5	8	445	448	5.6912
Control female16	2	Light	5	9	445	449	4.58704
Control female16	2	Light	5	10	445	450	6.29329
Control female16	2	Light	5	11	445	451	6.05
Control female16	2	Light	5	12	445	452	6.49144
Control female16	2	Light	5	13	445	453	5.00301
Control female16	2	Light	5	14	445	454	6.68079
Control female16	2	Light	5	15	445	455	5.97222
Control female16	2	Light	5	16	445	456	6.16412
Control female16	2	Light	6	7	446	447	4.81505
Control female16	2	Light	6	8	446	448	4.51458
Control female16	2	Light	6	9	446	449	4.20463
Control female16	2	Light	6	10	446	450	5.29815
Control female16	2	Light	6	11	446	451	5.09815
Control female16	2	Light	6	12	446	452	5.08681
Control female16	2	Light	6	13	446	453	4.17986
Control female16	2	Light	6	14	446	454	4.58009
Control female16	2	Light	6	15	446	455	4.60741
Control female16	2	Light	6	16	446	456	4.81736
Control female16	2	Light	7	8	447	448	4.94167
Control female16	2	Light	7	9	447	449	3.41829
Control female16	2	Light	7	10	447	450	5.6088
Control female16	2	Light	7	11	447	451	5.29769
Control female16	2	Light	7	12	447	452	4.29491
Control female16	2	Light	7	13	447	453	4.78218
Control female16	2	Light	7	14	447	454	4.62824
Control female16	2	Light	7	15	447	455	4.77083
Control female16	2	Light	7	16	447	456	5.24005
Control female16	2	Light	8	9	448	449	5.00023
Control female16	2	Light	8	10	448	450	5.20532
Control female16	2	Light	8	11	448	451	5.55903
Control female16	2	Light	8	12	448	452	5.26574
Control female16	2	Light	8	13	448	453	5.33495
Control female16	2	Light	8	14	448	454	5.87801
Control female16	2	Light	8	15	448	455	4.95602
Control female16	2	Light	8	16	448	456	5.38333
Control female16	2	Light	9	10	449	450	4.0206
Control female16	2	Light	9	11	449	451	4.03403
Control female16	2	Light	9	12	449	452	4.68542
Control female16	2	Light	9	13	449	453	4.275
Control female16	2	Light	9	14	449	454	3.96389
Control female16	2	Light	9	15	449	455	4.90741
Control female16	2	Light	9	16	449	456	4.94491
Control female16	2	Light	10	11	450	451	5.90787
Control female16	2	Light	10	12	450	452	5.64699
Control female16	2	Light	10	13	450	453	5.46273
Control female16	2	Light	10	14	450	454	5.81551
Control female16	2	Light	10	15	450	455	5.28796
Control female16	2	Light	10	16	450	456	5.73009
Control female16	2	Light	11	12	451	452	5.05093
Control female16	2	Light	11	13	451	453	5.73287
Control female16	2	Light	11	14	451	454	6.68542
Control female16	2	Light	11	15	451	455	6.22199
Control female16	2	Light	11	16	451	456	5.91296
Control female16	2	Light	12	13	452	453	4.34167
Control female16	2	Light	12	14	452	454	5.28542
Control female16	2	Light	12	15	452	455	5.24306
Control female16	2	Light	12	16	452	456	5.87593
Control female16	2	Light	13	14	453	454	4.62014
Control female16	2	Light	13	15	453	455	5.03889
Control female16	2	Light	13	16	453	456	4.62269
Control female16	2	Light	14	15	454	455	6.23449
Control female16	2	Light	14	16	454	456	5.76528
Control female16	2	Light	15	16	455	456	5.8287
Control female16	2	Dark	1	2	461	462	5.6338
Control female16	2	Dark	1	3	461	463	3.45417
Control female16	2	Dark	1	4	461	464	4.14213
Control female16	2	Dark	1	5	461	465	5.16852
Control female16	2	Dark	1	6	461	466	5.25972
Control female16	2	Dark	1	7	461	467	4.28588
Control female16	2	Dark	1	8	461	468	3.76852
Control female16	2	Dark	1	9	461	469	4.48102
Control female16	2	Dark	1	10	461	470	5.15787
Control female16	2	Dark	1	11	461	471	5.05718
Control female16	2	Dark	1	12	461	472	5.65023
Control female16	2	Dark	1	13	461	473	5.15741
Control female16	2	Dark	1	14	461	474	4.89954
Control female16	2	Dark	1	15	461	475	5.40208
Control female16	2	Dark	1	16	461	476	5.99259
Control female16	2	Dark	2	3	462	463	2.95208
Control female16	2	Dark	2	4	462	464	3.51597
Control female16	2	Dark	2	5	462	465	4.69769
Control female16	2	Dark	2	6	462	466	4.98287
Control female16	2	Dark	2	7	462	467	3.94699
Control female16	2	Dark	2	8	462	468	3.38889
Control female16	2	Dark	2	9	462	469	3.36551
Control female16	2	Dark	2	10	462	470	4.95509
Control female16	2	Dark	2	11	462	471	4.61968
Control female16	2	Dark	2	12	462	472	3.775
Control female16	2	Dark	2	13	462	473	3.96412
Control female16	2	Dark	2	14	462	474	4.15556
Control female16	2	Dark	2	15	462	475	4.93403
Control female16	2	Dark	2	16	462	476	4.94977
Control female16	2	Dark	3	4	463	464	2.42986
Control female16	2	Dark	3	5	463	465	2.81759
Control female16	2	Dark	3	6	463	466	2.78264
Control female16	2	Dark	3	7	463	467	2.85324
Control female16	2	Dark	3	8	463	468	2.59329
Control female16	2	Dark	3	9	463	469	3.66713
Control female16	2	Dark	3	10	463	470	3.55741
Control female16	2	Dark	3	11	463	471	4.71481
Control female16	2	Dark	3	12	463	472	3.30926
Control female16	2	Dark	3	13	463	473	3.81134
Control female16	2	Dark	3	14	463	474	3.54421
Control female16	2	Dark	3	15	463	475	3.77477
Control female16	2	Dark	3	16	463	476	3.84861
Control female16	2	Dark	4	5	464	465	3.70255
Control female16	2	Dark	4	6	464	466	4.46412
Control female16	2	Dark	4	7	464	467	3.7963
Control female16	2	Dark	4	8	464	468	3.87963
Control female16	2	Dark	4	9	464	469	4.03356
Control female16	2	Dark	4	10	464	470	2.81806
Control female16	2	Dark	4	11	464	471	4.20787
Control female16	2	Dark	4	12	464	472	3.84398
Control female16	2	Dark	4	13	464	473	3.43449
Control female16	2	Dark	4	14	464	474	3.10926
Control female16	2	Dark	4	15	464	475	3.06782
Control female16	2	Dark	4	16	464	476	3.34954
Control female16	2	Dark	5	6	465	466	5.17315
Control female16	2	Dark	5	7	465	467	4.2037
Control female16	2	Dark	5	8	465	468	3.82338
Control female16	2	Dark	5	9	465	469	3.61296
Control female16	2	Dark	5	10	465	470	4.3831
Control female16	2	Dark	5	11	465	471	5.00324
Control female16	2	Dark	5	12	465	472	4.12106
Control female16	2	Dark	5	13	465	473	4.95394
Control female16	2	Dark	5	14	465	474	4.35278
Control female16	2	Dark	5	15	465	475	4.34931
Control female16	2	Dark	5	16	465	476	4.52315
Control female16	2	Dark	6	7	466	467	4.15208
Control female16	2	Dark	6	8	466	468	3.38866
Control female16	2	Dark	6	9	466	469	3.83958
Control female16	2	Dark	6	10	466	470	4.53241
Control female16	2	Dark	6	11	466	471	5.31528
Control female16	2	Dark	6	12	466	472	3.82685
Control female16	2	Dark	6	13	466	473	4.98958
Control female16	2	Dark	6	14	466	474	3.63125
Control female16	2	Dark	6	15	466	475	4.33472
Control female16	2	Dark	6	16	466	476	4.53194
Control female16	2	Dark	7	8	467	468	3.07824
Control female16	2	Dark	7	9	467	469	3.55
Control female16	2	Dark	7	10	467	470	4.48426
Control female16	2	Dark	7	11	467	471	3.94977
Control female16	2	Dark	7	12	467	472	3.8787
Control female16	2	Dark	7	13	467	473	4.00972
Control female16	2	Dark	7	14	467	474	4.54514
Control female16	2	Dark	7	15	467	475	3.95023
Control female16	2	Dark	7	16	467	476	3.65556
Control female16	2	Dark	8	9	468	469	4.02662
Control female16	2	Dark	8	10	468	470	2.80116
Control female16	2	Dark	8	11	468	471	3.26296
Control female16	2	Dark	8	12	468	472	3.61597
Control female16	2	Dark	8	13	468	473	3.81898
Control female16	2	Dark	8	14	468	474	3.40278
Control female16	2	Dark	8	15	468	475	2.7662
Control female16	2	Dark	8	16	468	476	2.59815
Control female16	2	Dark	9	10	469	470	3.61736
Control female16	2	Dark	9	11	469	471	4.26736
Control female16	2	Dark	9	12	469	472	3.09375
Control female16	2	Dark	9	13	469	473	3.99745
Control female16	2	Dark	9	14	469	474	3.82824
Control female16	2	Dark	9	15	469	475	3.94722
Control female16	2	Dark	9	16	469	476	4.05972
Control female16	2	Dark	10	11	470	471	4.46574
Control female16	2	Dark	10	12	470	472	4.61736
Control female16	2	Dark	10	13	470	473	4.5956
Control female16	2	Dark	10	14	470	474	4.81551
Control female16	2	Dark	10	15	470	475	4.23981
Control female16	2	Dark	10	16	470	476	4.71296
Control female16	2	Dark	11	12	471	472	4.74352
Control female16	2	Dark	11	13	471	473	4.74537
Control female16	2	Dark	11	14	471	474	3.77801
Control female16	2	Dark	11	15	471	475	3.89144
Control female16	2	Dark	11	16	471	476	4.56412
Control female16	2	Dark	12	13	472	473	4.95972
Control female16	2	Dark	12	14	472	474	3.53356
Control female16	2	Dark	12	15	472	475	3.05856
Control female16	2	Dark	12	16	472	476	4.20185
Control female16	2	Dark	13	14	473	474	4.08565
Control female16	2	Dark	13	15	473	475	3.62083
Control female16	2	Dark	13	16	473	476	4.60394
Control female16	2	Dark	14	15	474	475	4.61644
Control female16	2	Dark	14	16	474	476	4.31644
Control female16	2	Dark	15	16	475	476	4.45764
Control female16	3	Light	1	2	481	482	4.9838
Control female16	3	Light	1	3	481	483	5.21644
Control female16	3	Light	1	4	481	484	5.49699
Control female16	3	Light	1	5	481	485	5.79352
Control female16	3	Light	1	6	481	486	4.2
Control female16	3	Light	1	7	481	487	5.40231
Control female16	3	Light	1	8	481	488	5.21551
Control female16	3	Light	1	9	481	489	5.88634
Control female16	3	Light	1	10	481	490	5.19282
Control female16	3	Light	1	11	481	491	3.39259
Control female16	3	Light	1	12	481	492	4.60833
Control female16	3	Light	1	13	481	493	4.65648
Control female16	3	Light	1	14	481	494	2.45926
Control female16	3	Light	1	15	481	495	4.92778
Control female16	3	Light	1	16	481	496	5.08704
Control female16	3	Light	2	3	482	483	4.97176
Control female16	3	Light	2	4	482	484	5.37431
Control female16	3	Light	2	5	482	485	5.32106
Control female16	3	Light	2	6	482	486	3.63056
Control female16	3	Light	2	7	482	487	5.09282
Control female16	3	Light	2	8	482	488	5.89907
Control female16	3	Light	2	9	482	489	5.82176
Control female16	3	Light	2	10	482	490	5.13773
Control female16	3	Light	2	11	482	491	4.55301
Control female16	3	Light	2	12	482	492	5.73495
Control female16	3	Light	2	13	482	493	4.00347
Control female16	3	Light	2	14	482	494	3.32153
Control female16	3	Light	2	15	482	495	4.86319
Control female16	3	Light	2	16	482	496	5.49722
Control female16	3	Light	3	4	483	484	4.66806
Control female16	3	Light	3	5	483	485	5.59722
Control female16	3	Light	3	6	483	486	4.25417
Control female16	3	Light	3	7	483	487	5.59838
Control female16	3	Light	3	8	483	488	4.34051
Control female16	3	Light	3	9	483	489	5.36968
Control female16	3	Light	3	10	483	490	5.24583
Control female16	3	Light	3	11	483	491	5.6419
Control female16	3	Light	3	12	483	492	3.72824
Control female16	3	Light	3	13	483	493	4.16782
Control female16	3	Light	3	14	483	494	3.58264
Control female16	3	Light	3	15	483	495	5.14907
Control female16	3	Light	3	16	483	496	5.50324
Control female16	3	Light	4	5	484	485	5.28356
Control female16	3	Light	4	6	484	486	4.2037
Control female16	3	Light	4	7	484	487	5.40417
Control female16	3	Light	4	8	484	488	4.61458
Control female16	3	Light	4	9	484	489	5.89352
Control female16	3	Light	4	10	484	490	4.94282
Control female16	3	Light	4	11	484	491	4.71042
Control female16	3	Light	4	12	484	492	4.76204
Control female16	3	Light	4	13	484	493	5.47986
Control female16	3	Light	4	14	484	494	4.12454
Control female16	3	Light	4	15	484	495	5.32616
Control female16	3	Light	4	16	484	496	5.5875
Control female16	3	Light	5	6	485	486	4.66574
Control female16	3	Light	5	7	485	487	6.31713
Control female16	3	Light	5	8	485	488	5.81782
Control female16	3	Light	5	9	485	489	5.8206
Control female16	3	Light	5	10	485	490	5.68634
Control female16	3	Light	5	11	485	491	4.39468
Control female16	3	Light	5	12	485	492	6.55069
Control female16	3	Light	5	13	485	493	5.30625
Control female16	3	Light	5	14	485	494	4.35394
Control female16	3	Light	5	15	485	495	6.13171
Control female16	3	Light	5	16	485	496	6.18287
Control female16	3	Light	6	7	486	487	5.14815
Control female16	3	Light	6	8	486	488	4.23079
Control female16	3	Light	6	9	486	489	4.48542
Control female16	3	Light	6	10	486	490	4.08796
Control female16	3	Light	6	11	486	491	4.69907
Control female16	3	Light	6	12	486	492	4.52801
Control female16	3	Light	6	13	486	493	4.17963
Control female16	3	Light	6	14	486	494	3.86782
Control female16	3	Light	6	15	486	495	4.32384
Control female16	3	Light	6	16	486	496	4.70301
Control female16	3	Light	7	8	487	488	4.49977
Control female16	3	Light	7	9	487	489	6.12639
Control female16	3	Light	7	10	487	490	5.72407
Control female16	3	Light	7	11	487	491	5.19884
Control female16	3	Light	7	12	487	492	3.94282
Control female16	3	Light	7	13	487	493	5.18634
Control female16	3	Light	7	14	487	494	3.79653
Control female16	3	Light	7	15	487	495	5.81991
Control female16	3	Light	7	16	487	496	6.26875
Control female16	3	Light	8	9	488	489	5.09537
Control female16	3	Light	8	10	488	490	4.81343
Control female16	3	Light	8	11	488	491	3.70255
Control female16	3	Light	8	12	488	492	5.76343
Control female16	3	Light	8	13	488	493	4.83102
Control female16	3	Light	8	14	488	494	3.69028
Control female16	3	Light	8	15	488	495	4.41042
Control female16	3	Light	8	16	488	496	5.50069
Control female16	3	Light	9	10	489	490	5.63171
Control female16	3	Light	9	11	489	491	4.63981
Control female16	3	Light	9	12	489	492	5.21782
Control female16	3	Light	9	13	489	493	4.55301
Control female16	3	Light	9	14	489	494	2.70671
Control female16	3	Light	9	15	489	495	5.84468
Control female16	3	Light	9	16	489	496	5.42593
Control female16	3	Light	10	11	490	491	4.44236
Control female16	3	Light	10	12	490	492	5.14699
Control female16	3	Light	10	13	490	493	4.67685
Control female16	3	Light	10	14	490	494	4.4088
Control female16	3	Light	10	15	490	495	4.72153
Control female16	3	Light	10	16	490	496	5.4912
Control female16	3	Light	11	12	491	492	4.21852
Control female16	3	Light	11	13	491	493	3.74699
Control female16	3	Light	11	14	491	494	4.2287
Control female16	3	Light	11	15	491	495	5.45394
Control female16	3	Light	11	16	491	496	5.0456
Control female16	3	Light	12	13	492	493	5.66296
Control female16	3	Light	12	14	492	494	4.85255
Control female16	3	Light	12	15	492	495	4.44815
Control female16	3	Light	12	16	492	496	5.20833
Control female16	3	Light	13	14	493	494	5.00856
Control female16	3	Light	13	15	493	495	3.90255
Control female16	3	Light	13	16	493	496	5.90926
Control female16	3	Light	14	15	494	495	3.53634
Control female16	3	Light	14	16	494	496	4.45602
Control female16	3	Light	15	16	495	496	4.90093
Control female16	3	Dark	1	2	501	502	5.0544
Control female16	3	Dark	1	3	501	503	5.47407
Control female16	3	Dark	1	4	501	504	4.98287
Control female16	3	Dark	1	5	501	505	4.78704
Control female16	3	Dark	1	6	501	506	4.79468
Control female16	3	Dark	1	7	501	507	4.83681
Control female16	3	Dark	1	8	501	508	3.68241
Control female16	3	Dark	1	9	501	509	3.65764
Control female16	3	Dark	1	10	501	510	4.39421
Control female16	3	Dark	1	11	501	511	5.22986
Control female16	3	Dark	1	12	501	512	4.69213
Control female16	3	Dark	1	13	501	513	4.32384
Control female16	3	Dark	1	14	501	514	5.39514
Control female16	3	Dark	1	15	501	515	5.22801
Control female16	3	Dark	1	16	501	516	5.06204
Control female16	3	Dark	2	3	502	503	5.92917
Control female16	3	Dark	2	4	502	504	5.41366
Control female16	3	Dark	2	5	502	505	5.50903
Control female16	3	Dark	2	6	502	506	5.55787
Control female16	3	Dark	2	7	502	507	4.98981
Control female16	3	Dark	2	8	502	508	4.70741
Control female16	3	Dark	2	9	502	509	3.15671
Control female16	3	Dark	2	10	502	510	4.88218
Control female16	3	Dark	2	11	502	511	5.91944
Control female16	3	Dark	2	12	502	512	4.35093
Control female16	3	Dark	2	13	502	513	5.90139
Control female16	3	Dark	2	14	502	514	4.73495
Control female16	3	Dark	2	15	502	515	4.9375
Control female16	3	Dark	2	16	502	516	5.06736
Control female16	3	Dark	3	4	503	504	5.60949
Control female16	3	Dark	3	5	503	505	4.68125
Control female16	3	Dark	3	6	503	506	4.89931
Control female16	3	Dark	3	7	503	507	4.97708
Control female16	3	Dark	3	8	503	508	4.61574
Control female16	3	Dark	3	9	503	509	3.14977
Control female16	3	Dark	3	10	503	510	3.99745
Control female16	3	Dark	3	11	503	511	5.27731
Control female16	3	Dark	3	12	503	512	4.4706
Control female16	3	Dark	3	13	503	513	5.90486
Control female16	3	Dark	3	14	503	514	5.25602
Control female16	3	Dark	3	15	503	515	4.94653
Control female16	3	Dark	3	16	503	516	5.34421
Control female16	3	Dark	4	5	504	505	5.49398
Control female16	3	Dark	4	6	504	506	5.36921
Control female16	3	Dark	4	7	504	507	5.13843
Control female16	3	Dark	4	8	504	508	4.51597
Control female16	3	Dark	4	9	504	509	4.29213
Control female16	3	Dark	4	10	504	510	5.16875
Control female16	3	Dark	4	11	504	511	5.76088
Control female16	3	Dark	4	12	504	512	5.25949
Control female16	3	Dark	4	13	504	513	5.45556
Control female16	3	Dark	4	14	504	514	4.90833
Control female16	3	Dark	4	15	504	515	5.04815
Control female16	3	Dark	4	16	504	516	4.86042
Control female16	3	Dark	5	6	505	506	4.97384
Control female16	3	Dark	5	7	505	507	4.10856
Control female16	3	Dark	5	8	505	508	4.37431
Control female16	3	Dark	5	9	505	509	3.35116
Control female16	3	Dark	5	10	505	510	4.77894
Control female16	3	Dark	5	11	505	511	4.84028
Control female16	3	Dark	5	12	505	512	4.16644
Control female16	3	Dark	5	13	505	513	3.69722
Control female16	3	Dark	5	14	505	514	5.58148
Control female16	3	Dark	5	15	505	515	5.23634
Control female16	3	Dark	5	16	505	516	5.03958
Control female16	3	Dark	6	7	506	507	5.02523
Control female16	3	Dark	6	8	506	508	5.7875
Control female16	3	Dark	6	9	506	509	3.74606
Control female16	3	Dark	6	10	506	510	4.89259
Control female16	3	Dark	6	11	506	511	4.73102
Control female16	3	Dark	6	12	506	512	4.4044
Control female16	3	Dark	6	13	506	513	4.61481
Control female16	3	Dark	6	14	506	514	4.85995
Control female16	3	Dark	6	15	506	515	4.76412
Control female16	3	Dark	6	16	506	516	5.11782
Control female16	3	Dark	7	8	507	508	4.50046
Control female16	3	Dark	7	9	507	509	2.89259
Control female16	3	Dark	7	10	507	510	4.37546
Control female16	3	Dark	7	11	507	511	4.45278
Control female16	3	Dark	7	12	507	512	4.51042
Control female16	3	Dark	7	13	507	513	4.55556
Control female16	3	Dark	7	14	507	514	4.3625
Control female16	3	Dark	7	15	507	515	4.5912
Control female16	3	Dark	7	16	507	516	5.08889
Control female16	3	Dark	8	9	508	509	2.49792
Control female16	3	Dark	8	10	508	510	3.6081
Control female16	3	Dark	8	11	508	511	3.67731
Control female16	3	Dark	8	12	508	512	3.67778
Control female16	3	Dark	8	13	508	513	3.50278
Control female16	3	Dark	8	14	508	514	3.8963
Control female16	3	Dark	8	15	508	515	3.51435
Control female16	3	Dark	8	16	508	516	4.23912
Control female16	3	Dark	9	10	509	510	3.50995
Control female16	3	Dark	9	11	509	511	3.96157
Control female16	3	Dark	9	12	509	512	3.56898
Control female16	3	Dark	9	13	509	513	3.56736
Control female16	3	Dark	9	14	509	514	3.59514
Control female16	3	Dark	9	15	509	515	3.80856
Control female16	3	Dark	9	16	509	516	3.05833
Control female16	3	Dark	10	11	510	511	4.12569
Control female16	3	Dark	10	12	510	512	5.16782
Control female16	3	Dark	10	13	510	513	4.02014
Control female16	3	Dark	10	14	510	514	5.11019
Control female16	3	Dark	10	15	510	515	4.68472
Control female16	3	Dark	10	16	510	516	4.50486
Control female16	3	Dark	11	12	511	512	5.37245
Control female16	3	Dark	11	13	511	513	6.12523
Control female16	3	Dark	11	14	511	514	4.8956
Control female16	3	Dark	11	15	511	515	5.82917
Control female16	3	Dark	11	16	511	516	4.87292
Control female16	3	Dark	12	13	512	513	4.74583
Control female16	3	Dark	12	14	512	514	5.1537
Control female16	3	Dark	12	15	512	515	4.58009
Control female16	3	Dark	12	16	512	516	4.6875
Control female16	3	Dark	13	14	513	514	4.49954
Control female16	3	Dark	13	15	513	515	5.20602
Control female16	3	Dark	13	16	513	516	4.45556
Control female16	3	Dark	14	15	514	515	4.59861
Control female16	3	Dark	14	16	514	516	5.24861
Control female16	3	Dark	15	16	515	516	4.68125
AFO male16	1	Light	1	2	601	602	2.79673
AFO male16	1	Light	1	3	601	603	1.42497
AFO male16	1	Light	1	4	601	604	1.14444
AFO male16	1	Light	1	5	601	605	0.616584
AFO male16	1	Light	1	6	601	606	0.620401
AFO male16	1	Light	1	7	601	607	0.713062
AFO male16	1	Light	1	8	601	608	1.49731
AFO male16	1	Light	1	9	601	609	0.65027
AFO male16	1	Light	1	10	601	610	3.69875
AFO male16	1	Light	1	11	601	611	0.69936
AFO male16	1	Light	1	12	601	612	4.39
AFO male16	1	Light	1	13	601	613	2.97233
AFO male16	1	Light	1	14	601	614	3.22231
AFO male16	1	Light	1	15	601	615	2.52984
AFO male16	1	Light	1	16	601	616	0.661184
AFO male16	1	Light	2	3	602	603	2.46869
AFO male16	1	Light	2	4	602	604	3.16636
AFO male16	1	Light	2	5	602	605	2.12795
AFO male16	1	Light	2	6	602	606	2.2661
AFO male16	1	Light	2	7	602	607	1.54382
AFO male16	1	Light	2	8	602	608	0.700796
AFO male16	1	Light	2	9	602	609	2.4767
AFO male16	1	Light	2	10	602	610	4.81291
AFO male16	1	Light	2	11	602	611	2.39162
AFO male16	1	Light	2	12	602	612	2.69711
AFO male16	1	Light	2	13	602	613	2.10382
AFO male16	1	Light	2	14	602	614	1.48744
AFO male16	1	Light	2	15	602	615	0.812008
AFO male16	1	Light	2	16	602	616	1.6781
AFO male16	1	Light	3	4	603	604	2.3511
AFO male16	1	Light	3	5	603	605	3.09253
AFO male16	1	Light	3	6	603	606	2.68958
AFO male16	1	Light	3	7	603	607	2.69188
AFO male16	1	Light	3	8	603	608	2.25931
AFO male16	1	Light	3	9	603	609	3.71412
AFO male16	1	Light	3	10	603	610	2.04544
AFO male16	1	Light	3	11	603	611	3.34272
AFO male16	1	Light	3	12	603	612	1.99077
AFO male16	1	Light	3	13	603	613	1.77131
AFO male16	1	Light	3	14	603	614	1.08763
AFO male16	1	Light	3	15	603	615	2.11739
AFO male16	1	Light	3	16	603	616	4.2518
AFO male16	1	Light	4	5	604	605	3.19821
AFO male16	1	Light	4	6	604	606	3.42881
AFO male16	1	Light	4	7	604	607	3.27951
AFO male16	1	Light	4	8	604	608	1.71167
AFO male16	1	Light	4	9	604	609	3.53276
AFO male16	1	Light	4	10	604	610	2.94036
AFO male16	1	Light	4	11	604	611	3.20394
AFO male16	1	Light	4	12	604	612	1.92729
AFO male16	1	Light	4	13	604	613	1.64982
AFO male16	1	Light	4	14	604	614	1.68593
AFO male16	1	Light	4	15	604	615	1.68311
AFO male16	1	Light	4	16	604	616	2.93418
AFO male16	1	Light	5	6	605	606	4.03561
AFO male16	1	Light	5	7	605	607	3.75211
AFO male16	1	Light	5	8	605	608	2.69646
AFO male16	1	Light	5	9	605	609	4.36203
AFO male16	1	Light	5	10	605	610	2.24508
AFO male16	1	Light	5	11	605	611	4.54157
AFO male16	1	Light	5	12	605	612	1.24126
AFO male16	1	Light	5	13	605	613	2.07175
AFO male16	1	Light	5	14	605	614	1.35613
AFO male16	1	Light	5	15	605	615	2.89277
AFO male16	1	Light	5	16	605	616	4.39073
AFO male16	1	Light	6	7	606	607	4.29572
AFO male16	1	Light	6	8	606	608	2.21001
AFO male16	1	Light	6	9	606	609	4.11775
AFO male16	1	Light	6	10	606	610	2.2785
AFO male16	1	Light	6	11	606	611	4.25505
AFO male16	1	Light	6	12	606	612	1.58907
AFO male16	1	Light	6	13	606	613	2.68308
AFO male16	1	Light	6	14	606	614	1.88601
AFO male16	1	Light	6	15	606	615	2.69311
AFO male16	1	Light	6	16	606	616	4.13697
AFO male16	1	Light	7	8	607	608	2.30324
AFO male16	1	Light	7	9	607	609	3.65557
AFO male16	1	Light	7	10	607	610	1.60618
AFO male16	1	Light	7	11	607	611	4.19205
AFO male16	1	Light	7	12	607	612	1.37888
AFO male16	1	Light	7	13	607	613	2.41482
AFO male16	1	Light	7	14	607	614	2.03328
AFO male16	1	Light	7	15	607	615	2.68954
AFO male16	1	Light	7	16	607	616	4.40059
AFO male16	1	Light	8	9	608	609	2.70345
AFO male16	1	Light	8	10	608	610	0.690801
AFO male16	1	Light	8	11	608	611	1.57302
AFO male16	1	Light	8	12	608	612	2.03899
AFO male16	1	Light	8	13	608	613	1.82486
AFO male16	1	Light	8	14	608	614	2.52138
AFO male16	1	Light	8	15	608	615	3.18503
AFO male16	1	Light	8	16	608	616	2.42097
AFO male16	1	Light	9	10	609	610	3.47212
AFO male16	1	Light	9	11	609	611	4.49161
AFO male16	1	Light	9	12	609	612	1.78629
AFO male16	1	Light	9	13	609	613	2.88121
AFO male16	1	Light	9	14	609	614	1.33374
AFO male16	1	Light	9	15	609	615	3.25356
AFO male16	1	Light	9	16	609	616	3.94389
AFO male16	1	Light	10	11	610	611	2.99048
AFO male16	1	Light	10	12	610	612	3.40789
AFO male16	1	Light	10	13	610	613	2.44397
AFO male16	1	Light	10	14	610	614	2.01367
AFO male16	1	Light	10	15	610	615	1.53699
AFO male16	1	Light	10	16	610	616	2.24364
AFO male16	1	Light	11	12	611	612	1.63604
AFO male16	1	Light	11	13	611	613	1.87955
AFO male16	1	Light	11	14	611	614	1.72963
AFO male16	1	Light	11	15	611	615	2.96585
AFO male16	1	Light	11	16	611	616	5.01083
AFO male16	1	Light	12	13	612	613	2.78062
AFO male16	1	Light	12	14	612	614	2.43239
AFO male16	1	Light	12	15	612	615	2.84377
AFO male16	1	Light	12	16	612	616	1.63489
AFO male16	1	Light	13	14	613	614	2.92716
AFO male16	1	Light	13	15	613	615	2.3604
AFO male16	1	Light	13	16	613	616	2.32611
AFO male16	1	Light	14	15	614	615	3.62411
AFO male16	1	Light	14	16	614	616	2.1865
AFO male16	1	Light	15	16	615	616	3.84159
AFO male16	1	Dark	1	2	621	622	1.81019
AFO male16	1	Dark	1	3	621	623	0.75
AFO male16	1	Dark	1	4	621	624	1.75694
AFO male16	1	Dark	1	5	621	625	0.941435
AFO male16	1	Dark	1	6	621	626	1.13843
AFO male16	1	Dark	1	7	621	627	1.25046
AFO male16	1	Dark	1	8	621	628	1.6794
AFO male16	1	Dark	1	9	621	629	1.01412
AFO male16	1	Dark	1	10	621	630	1.47199
AFO male16	1	Dark	1	11	621	631	2.47731
AFO male16	1	Dark	1	12	621	632	1.31968
AFO male16	1	Dark	1	13	621	633	1.09861
AFO male16	1	Dark	1	14	621	634	1.3912
AFO male16	1	Dark	1	15	621	635	1.07315
AFO male16	1	Dark	1	16	621	636	0.997454
AFO male16	1	Dark	2	3	622	623	1.17708
AFO male16	1	Dark	2	4	622	624	1.39329
AFO male16	1	Dark	2	5	622	625	1.35602
AFO male16	1	Dark	2	6	622	626	1.59421
AFO male16	1	Dark	2	7	622	627	1.39398
AFO male16	1	Dark	2	8	622	628	0.915741
AFO male16	1	Dark	2	9	622	629	1.25023
AFO male16	1	Dark	2	10	622	630	1.32199
AFO male16	1	Dark	2	11	622	631	1.70116
AFO male16	1	Dark	2	12	622	632	1.18657
AFO male16	1	Dark	2	13	622	633	1.69676
AFO male16	1	Dark	2	14	622	634	1.5125
AFO male16	1	Dark	2	15	622	635	1.37083
AFO male16	1	Dark	2	16	622	636	1.24491
AFO male16	1	Dark	3	4	623	624	1.34769
AFO male16	1	Dark	3	5	623	625	1.45556
AFO male16	1	Dark	3	6	623	626	1.79606
AFO male16	1	Dark	3	7	623	627	2.17824
AFO male16	1	Dark	3	8	623	628	1.74028
AFO male16	1	Dark	3	9	623	629	2.30162
AFO male16	1	Dark	3	10	623	630	2.19236
AFO male16	1	Dark	3	11	623	631	0.971991
AFO male16	1	Dark	3	12	623	632	1.63079
AFO male16	1	Dark	3	13	623	633	1.93565
AFO male16	1	Dark	3	14	623	634	1.11713
AFO male16	1	Dark	3	15	623	635	2.36181
AFO male16	1	Dark	3	16	623	636	1.11759
AFO male16	1	Dark	4	5	624	625	1.53819
AFO male16	1	Dark	4	6	624	626	1.52523
AFO male16	1	Dark	4	7	624	627	1.53958
AFO male16	1	Dark	4	8	624	628	2.2419
AFO male16	1	Dark	4	9	624	629	1.55787
AFO male16	1	Dark	4	10	624	630	1.22569
AFO male16	1	Dark	4	11	624	631	1.08148
AFO male16	1	Dark	4	12	624	632	1.51782
AFO male16	1	Dark	4	13	624	633	1.58935
AFO male16	1	Dark	4	14	624	634	0.900231
AFO male16	1	Dark	4	15	624	635	1.31806
AFO male16	1	Dark	4	16	624	636	1.41644
AFO male16	1	Dark	5	6	625	626	2.12616
AFO male16	1	Dark	5	7	625	627	1.83148
AFO male16	1	Dark	5	8	625	628	2.1919
AFO male16	1	Dark	5	9	625	629	1.21505
AFO male16	1	Dark	5	10	625	630	1.09352
AFO male16	1	Dark	5	11	625	631	1.47639
AFO male16	1	Dark	5	12	625	632	1.80579
AFO male16	1	Dark	5	13	625	633	2.05856
AFO male16	1	Dark	5	14	625	634	0.944676
AFO male16	1	Dark	5	15	625	635	1.71898
AFO male16	1	Dark	5	16	625	636	1.95787
AFO male16	1	Dark	6	7	626	627	2.57708
AFO male16	1	Dark	6	8	626	628	2.7963
AFO male16	1	Dark	6	9	626	629	2.01968
AFO male16	1	Dark	6	10	626	630	1.54213
AFO male16	1	Dark	6	11	626	631	1.28148
AFO male16	1	Dark	6	12	626	632	1.84792
AFO male16	1	Dark	6	13	626	633	2.91713
AFO male16	1	Dark	6	14	626	634	0.74537
AFO male16	1	Dark	6	15	626	635	1.8125
AFO male16	1	Dark	6	16	626	636	2.14074
AFO male16	1	Dark	7	8	627	628	1.94653
AFO male16	1	Dark	7	9	627	629	1.72083
AFO male16	1	Dark	7	10	627	630	1.37662
AFO male16	1	Dark	7	11	627	631	1.35139
AFO male16	1	Dark	7	12	627	632	2.2956
AFO male16	1	Dark	7	13	627	633	1.90856
[truncated: 1,239 more rows]
